# Supplementary material for: TADCompare: An R Package for Differential and Temporal Analysis of Topologically Associated Domains
Source: Front Genet. 2020 Mar 10;11:158. doi: 10.3389/fgene.2020.00158 (PMC7076128; doi:10.3389/fgene.2020.00158)
Supplement: Supplementary Table 3 — Summary of differential boundary types across tissues and cell lines. The percentage of each type of differential boundary for all tissue-tissue and cell line-cell line comparisons is reported. Results are aggregated over all chromosomes. Hi-C data from Schmitt et al. (2016), 40 kb resolution, chr 1–22. [file Table_3.XLSX]

## Sheet: Cell
Comparison	Type	Percent Difference
GM12878-H1 embryonic stem cells	Non-Differential	44.85
GM12878-H1 embryonic stem cells	Complex	30.44
GM12878-H1 embryonic stem cells	Merge-Split	5.81
GM12878-H1 embryonic stem cells	Shifted	13.74
GM12878-H1 embryonic stem cells	Strength Change	5.15
GM12878-H1 embryonic stem cells1	Non-Differential	44.26
GM12878-H1 embryonic stem cells1	Complex	30.65
GM12878-H1 embryonic stem cells1	Merge-Split	6.52
GM12878-H1 embryonic stem cells1	Shifted	13.27
GM12878-H1 embryonic stem cells1	Strength Change	5.3
GM12878-H1 embryonic stem cells2	Non-Differential	44.79
GM12878-H1 embryonic stem cells2	Complex	30.33
GM12878-H1 embryonic stem cells2	Merge-Split	6.47
GM12878-H1 embryonic stem cells2	Shifted	13.61
GM12878-H1 embryonic stem cells2	Strength Change	4.79
GM12878-IMR90	Non-Differential	41.99
GM12878-IMR90	Complex	32.75
GM12878-IMR90	Merge-Split	6.7
GM12878-IMR90	Shifted	13.13
GM12878-IMR90	Strength Change	5.43
GM12878-Mesenchymal stem cell1	Non-Differential	46.75
GM12878-Mesenchymal stem cell1	Complex	29.83
GM12878-Mesenchymal stem cell1	Merge-Split	6.63
GM12878-Mesenchymal stem cell1	Shifted	12.17
GM12878-Mesenchymal stem cell1	Strength Change	4.62
GM12878-Mesenchymal stem cell2	Non-Differential	40.12
GM12878-Mesenchymal stem cell2	Complex	34.47
GM12878-Mesenchymal stem cell2	Merge-Split	5.39
GM12878-Mesenchymal stem cell2	Shifted	13.64
GM12878-Mesenchymal stem cell2	Strength Change	6.37
GM12878-Mesenchymal stem cell5	Non-Differential	43.1
GM12878-Mesenchymal stem cell5	Complex	32.41
GM12878-Mesenchymal stem cell5	Merge-Split	5.37
GM12878-Mesenchymal stem cell5	Shifted	13.8
GM12878-Mesenchymal stem cell5	Strength Change	5.32
GM12878-Mesenchymal stem cells	Non-Differential	41.74
GM12878-Mesenchymal stem cells	Complex	32.33
GM12878-Mesenchymal stem cells	Merge-Split	6.23
GM12878-Mesenchymal stem cells	Shifted	13.47
GM12878-Mesenchymal stem cells	Strength Change	6.23
GM12878-Mesenchymal stem cells3	Non-Differential	42.07
GM12878-Mesenchymal stem cells3	Complex	32.02
GM12878-Mesenchymal stem cells3	Merge-Split	6.37
GM12878-Mesenchymal stem cells3	Shifted	13.09
GM12878-Mesenchymal stem cells3	Strength Change	6.46
GM12878-Mesenchymal stem cells4	Non-Differential	42.57
GM12878-Mesenchymal stem cells4	Complex	31.62
GM12878-Mesenchymal stem cells4	Merge-Split	6.42
GM12878-Mesenchymal stem cells4	Shifted	13.24
GM12878-Mesenchymal stem cells4	Strength Change	6.16
GM12878-Neuronal Progenitor cells	Non-Differential	44.25
GM12878-Neuronal Progenitor cells	Complex	31.37
GM12878-Neuronal Progenitor cells	Merge-Split	6.68
GM12878-Neuronal Progenitor cells	Shifted	13.5
GM12878-Neuronal Progenitor cells	Strength Change	4.2
GM12878-Neuronal Progenitor cells1	Non-Differential	42.95
GM12878-Neuronal Progenitor cells1	Complex	33.22
GM12878-Neuronal Progenitor cells1	Merge-Split	6.26
GM12878-Neuronal Progenitor cells1	Shifted	13.44
GM12878-Neuronal Progenitor cells1	Strength Change	4.14
GM12878-Neuronal Progenitor cells2	Non-Differential	44.19
GM12878-Neuronal Progenitor cells2	Complex	30.82
GM12878-Neuronal Progenitor cells2	Merge-Split	7.17
GM12878-Neuronal Progenitor cells2	Shifted	13.45
GM12878-Neuronal Progenitor cells2	Strength Change	4.37
GM12878-Trophectoderm	Non-Differential	44.86
GM12878-Trophectoderm	Complex	28.58
GM12878-Trophectoderm	Merge-Split	7.64
GM12878-Trophectoderm	Shifted	13.74
GM12878-Trophectoderm	Strength Change	5.18
GM12878-Trophectoderm1	Non-Differential	44.32
GM12878-Trophectoderm1	Complex	32.17
GM12878-Trophectoderm1	Merge-Split	6.12
GM12878-Trophectoderm1	Shifted	13.12
GM12878-Trophectoderm1	Strength Change	4.27
GM12878-Trophectoderm2	Non-Differential	43.22
GM12878-Trophectoderm2	Complex	30.91
GM12878-Trophectoderm2	Merge-Split	7.81
GM12878-Trophectoderm2	Shifted	12.85
GM12878-Trophectoderm2	Strength Change	5.22
H1 embryonic stem cells-H1 embryonic stem cells1	Non-Differential	77.92
H1 embryonic stem cells-H1 embryonic stem cells1	Complex	4.57
H1 embryonic stem cells-H1 embryonic stem cells1	Merge-Split	3.86
H1 embryonic stem cells-H1 embryonic stem cells1	Shifted	4.73
H1 embryonic stem cells-H1 embryonic stem cells1	Strength Change	8.92
H1 embryonic stem cells-H1 embryonic stem cells2	Non-Differential	77.93
H1 embryonic stem cells-H1 embryonic stem cells2	Complex	3.51
H1 embryonic stem cells-H1 embryonic stem cells2	Merge-Split	2.94
H1 embryonic stem cells-H1 embryonic stem cells2	Shifted	6.51
H1 embryonic stem cells-H1 embryonic stem cells2	Strength Change	9.11
H1 embryonic stem cells-IMR90	Non-Differential	45.32
H1 embryonic stem cells-IMR90	Complex	29.64
H1 embryonic stem cells-IMR90	Merge-Split	7.17
H1 embryonic stem cells-IMR90	Shifted	11.55
H1 embryonic stem cells-IMR90	Strength Change	6.32
H1 embryonic stem cells-Mesenchymal stem cell1	Non-Differential	64.87
H1 embryonic stem cells-Mesenchymal stem cell1	Complex	11.25
H1 embryonic stem cells-Mesenchymal stem cell1	Merge-Split	6.99
H1 embryonic stem cells-Mesenchymal stem cell1	Shifted	7.68
H1 embryonic stem cells-Mesenchymal stem cell1	Strength Change	9.22
H1 embryonic stem cells-Mesenchymal stem cell2	Non-Differential	60.03
H1 embryonic stem cells-Mesenchymal stem cell2	Complex	13.34
H1 embryonic stem cells-Mesenchymal stem cell2	Merge-Split	6.57
H1 embryonic stem cells-Mesenchymal stem cell2	Shifted	8.59
H1 embryonic stem cells-Mesenchymal stem cell2	Strength Change	11.47
H1 embryonic stem cells-Mesenchymal stem cell5	Non-Differential	65.06
H1 embryonic stem cells-Mesenchymal stem cell5	Complex	10
H1 embryonic stem cells-Mesenchymal stem cell5	Merge-Split	6.37
H1 embryonic stem cells-Mesenchymal stem cell5	Shifted	7.67
H1 embryonic stem cells-Mesenchymal stem cell5	Strength Change	10.9
H1 embryonic stem cells-Mesenchymal stem cells	Non-Differential	46.57
H1 embryonic stem cells-Mesenchymal stem cells	Complex	25.85
H1 embryonic stem cells-Mesenchymal stem cells	Merge-Split	6.59
H1 embryonic stem cells-Mesenchymal stem cells	Shifted	11.88
H1 embryonic stem cells-Mesenchymal stem cells	Strength Change	9.11
H1 embryonic stem cells-Mesenchymal stem cells3	Non-Differential	47.77
H1 embryonic stem cells-Mesenchymal stem cells3	Complex	25.6
H1 embryonic stem cells-Mesenchymal stem cells3	Merge-Split	6.8
H1 embryonic stem cells-Mesenchymal stem cells3	Shifted	11.09
H1 embryonic stem cells-Mesenchymal stem cells3	Strength Change	8.75
H1 embryonic stem cells-Mesenchymal stem cells4	Non-Differential	46.88
H1 embryonic stem cells-Mesenchymal stem cells4	Complex	26.76
H1 embryonic stem cells-Mesenchymal stem cells4	Merge-Split	6.34
H1 embryonic stem cells-Mesenchymal stem cells4	Shifted	11.39
H1 embryonic stem cells-Mesenchymal stem cells4	Strength Change	8.65
H1 embryonic stem cells-Neuronal Progenitor cells	Non-Differential	55.36
H1 embryonic stem cells-Neuronal Progenitor cells	Complex	20.01
H1 embryonic stem cells-Neuronal Progenitor cells	Merge-Split	8.21
H1 embryonic stem cells-Neuronal Progenitor cells	Shifted	9.87
H1 embryonic stem cells-Neuronal Progenitor cells	Strength Change	6.55
H1 embryonic stem cells-Neuronal Progenitor cells1	Non-Differential	52.8
H1 embryonic stem cells-Neuronal Progenitor cells1	Complex	22.97
H1 embryonic stem cells-Neuronal Progenitor cells1	Merge-Split	8.66
H1 embryonic stem cells-Neuronal Progenitor cells1	Shifted	10.82
H1 embryonic stem cells-Neuronal Progenitor cells1	Strength Change	4.74
H1 embryonic stem cells-Neuronal Progenitor cells2	Non-Differential	53.03
H1 embryonic stem cells-Neuronal Progenitor cells2	Complex	22.89
H1 embryonic stem cells-Neuronal Progenitor cells2	Merge-Split	8
H1 embryonic stem cells-Neuronal Progenitor cells2	Shifted	10.78
H1 embryonic stem cells-Neuronal Progenitor cells2	Strength Change	5.3
H1 embryonic stem cells-Trophectoderm	Non-Differential	57.63
H1 embryonic stem cells-Trophectoderm	Complex	16.81
H1 embryonic stem cells-Trophectoderm	Merge-Split	7.65
H1 embryonic stem cells-Trophectoderm	Shifted	9.89
H1 embryonic stem cells-Trophectoderm	Strength Change	8.02
H1 embryonic stem cells-Trophectoderm1	Non-Differential	56.09
H1 embryonic stem cells-Trophectoderm1	Complex	20.12
H1 embryonic stem cells-Trophectoderm1	Merge-Split	7.94
H1 embryonic stem cells-Trophectoderm1	Shifted	10.59
H1 embryonic stem cells-Trophectoderm1	Strength Change	5.25
H1 embryonic stem cells-Trophectoderm2	Non-Differential	56.47
H1 embryonic stem cells-Trophectoderm2	Complex	18.52
H1 embryonic stem cells-Trophectoderm2	Merge-Split	8.5
H1 embryonic stem cells-Trophectoderm2	Shifted	9.33
H1 embryonic stem cells-Trophectoderm2	Strength Change	7.18
H1 embryonic stem cells1-H1 embryonic stem cells2	Non-Differential	70.84
H1 embryonic stem cells1-H1 embryonic stem cells2	Complex	8.65
H1 embryonic stem cells1-H1 embryonic stem cells2	Merge-Split	5.7
H1 embryonic stem cells1-H1 embryonic stem cells2	Shifted	6.97
H1 embryonic stem cells1-H1 embryonic stem cells2	Strength Change	7.84
H1 embryonic stem cells1-IMR90	Non-Differential	44.17
H1 embryonic stem cells1-IMR90	Complex	29.93
H1 embryonic stem cells1-IMR90	Merge-Split	6.79
H1 embryonic stem cells1-IMR90	Shifted	12.76
H1 embryonic stem cells1-IMR90	Strength Change	6.34
H1 embryonic stem cells1-Mesenchymal stem cell1	Non-Differential	63.76
H1 embryonic stem cells1-Mesenchymal stem cell1	Complex	12.59
H1 embryonic stem cells1-Mesenchymal stem cell1	Merge-Split	6.78
H1 embryonic stem cells1-Mesenchymal stem cell1	Shifted	8
H1 embryonic stem cells1-Mesenchymal stem cell1	Strength Change	8.88
H1 embryonic stem cells1-Mesenchymal stem cell2	Non-Differential	59.17
H1 embryonic stem cells1-Mesenchymal stem cell2	Complex	15.65
H1 embryonic stem cells1-Mesenchymal stem cell2	Merge-Split	6.92
H1 embryonic stem cells1-Mesenchymal stem cell2	Shifted	7.97
H1 embryonic stem cells1-Mesenchymal stem cell2	Strength Change	10.29
H1 embryonic stem cells1-Mesenchymal stem cell5	Non-Differential	64.87
H1 embryonic stem cells1-Mesenchymal stem cell5	Complex	11.78
H1 embryonic stem cells1-Mesenchymal stem cell5	Merge-Split	6.96
H1 embryonic stem cells1-Mesenchymal stem cell5	Shifted	7.3
H1 embryonic stem cells1-Mesenchymal stem cell5	Strength Change	9.1
H1 embryonic stem cells1-Mesenchymal stem cells	Non-Differential	47.73
H1 embryonic stem cells1-Mesenchymal stem cells	Complex	26.94
H1 embryonic stem cells1-Mesenchymal stem cells	Merge-Split	6.7
H1 embryonic stem cells1-Mesenchymal stem cells	Shifted	10.56
H1 embryonic stem cells1-Mesenchymal stem cells	Strength Change	8.06
H1 embryonic stem cells1-Mesenchymal stem cells3	Non-Differential	48.29
H1 embryonic stem cells1-Mesenchymal stem cells3	Complex	26.26
H1 embryonic stem cells1-Mesenchymal stem cells3	Merge-Split	7.03
H1 embryonic stem cells1-Mesenchymal stem cells3	Shifted	11.35
H1 embryonic stem cells1-Mesenchymal stem cells3	Strength Change	7.07
H1 embryonic stem cells1-Mesenchymal stem cells4	Non-Differential	47.73
H1 embryonic stem cells1-Mesenchymal stem cells4	Complex	26.58
H1 embryonic stem cells1-Mesenchymal stem cells4	Merge-Split	6.82
H1 embryonic stem cells1-Mesenchymal stem cells4	Shifted	10.94
H1 embryonic stem cells1-Mesenchymal stem cells4	Strength Change	7.93
H1 embryonic stem cells1-Neuronal Progenitor cells	Non-Differential	54.6
H1 embryonic stem cells1-Neuronal Progenitor cells	Complex	19.94
H1 embryonic stem cells1-Neuronal Progenitor cells	Merge-Split	7.96
H1 embryonic stem cells1-Neuronal Progenitor cells	Shifted	11.32
H1 embryonic stem cells1-Neuronal Progenitor cells	Strength Change	6.19
H1 embryonic stem cells1-Neuronal Progenitor cells1	Non-Differential	50.51
H1 embryonic stem cells1-Neuronal Progenitor cells1	Complex	24.64
H1 embryonic stem cells1-Neuronal Progenitor cells1	Merge-Split	8.25
H1 embryonic stem cells1-Neuronal Progenitor cells1	Shifted	11.76
H1 embryonic stem cells1-Neuronal Progenitor cells1	Strength Change	4.83
H1 embryonic stem cells1-Neuronal Progenitor cells2	Non-Differential	51.8
H1 embryonic stem cells1-Neuronal Progenitor cells2	Complex	23.68
H1 embryonic stem cells1-Neuronal Progenitor cells2	Merge-Split	7.82
H1 embryonic stem cells1-Neuronal Progenitor cells2	Shifted	11.2
H1 embryonic stem cells1-Neuronal Progenitor cells2	Strength Change	5.49
H1 embryonic stem cells1-Trophectoderm	Non-Differential	56.52
H1 embryonic stem cells1-Trophectoderm	Complex	19.02
H1 embryonic stem cells1-Trophectoderm	Merge-Split	7.9
H1 embryonic stem cells1-Trophectoderm	Shifted	10
H1 embryonic stem cells1-Trophectoderm	Strength Change	6.56
H1 embryonic stem cells1-Trophectoderm1	Non-Differential	53.95
H1 embryonic stem cells1-Trophectoderm1	Complex	21.89
H1 embryonic stem cells1-Trophectoderm1	Merge-Split	7.38
H1 embryonic stem cells1-Trophectoderm1	Shifted	11.45
H1 embryonic stem cells1-Trophectoderm1	Strength Change	5.33
H1 embryonic stem cells1-Trophectoderm2	Non-Differential	56.07
H1 embryonic stem cells1-Trophectoderm2	Complex	19.04
H1 embryonic stem cells1-Trophectoderm2	Merge-Split	8.88
H1 embryonic stem cells1-Trophectoderm2	Shifted	10.15
H1 embryonic stem cells1-Trophectoderm2	Strength Change	5.85
H1 embryonic stem cells2-IMR90	Non-Differential	45.75
H1 embryonic stem cells2-IMR90	Complex	28.68
H1 embryonic stem cells2-IMR90	Merge-Split	7.47
H1 embryonic stem cells2-IMR90	Shifted	12.25
H1 embryonic stem cells2-IMR90	Strength Change	5.85
H1 embryonic stem cells2-Mesenchymal stem cell1	Non-Differential	64.93
H1 embryonic stem cells2-Mesenchymal stem cell1	Complex	11.92
H1 embryonic stem cells2-Mesenchymal stem cell1	Merge-Split	6.6
H1 embryonic stem cells2-Mesenchymal stem cell1	Shifted	8.33
H1 embryonic stem cells2-Mesenchymal stem cell1	Strength Change	8.23
H1 embryonic stem cells2-Mesenchymal stem cell2	Non-Differential	60.24
H1 embryonic stem cells2-Mesenchymal stem cell2	Complex	14.11
H1 embryonic stem cells2-Mesenchymal stem cell2	Merge-Split	6.76
H1 embryonic stem cells2-Mesenchymal stem cell2	Shifted	9.18
H1 embryonic stem cells2-Mesenchymal stem cell2	Strength Change	9.71
H1 embryonic stem cells2-Mesenchymal stem cell5	Non-Differential	64.96
H1 embryonic stem cells2-Mesenchymal stem cell5	Complex	10.54
H1 embryonic stem cells2-Mesenchymal stem cell5	Merge-Split	6.41
H1 embryonic stem cells2-Mesenchymal stem cell5	Shifted	8.5
H1 embryonic stem cells2-Mesenchymal stem cell5	Strength Change	9.59
H1 embryonic stem cells2-Mesenchymal stem cells	Non-Differential	47.16
H1 embryonic stem cells2-Mesenchymal stem cells	Complex	27.09
H1 embryonic stem cells2-Mesenchymal stem cells	Merge-Split	6.45
H1 embryonic stem cells2-Mesenchymal stem cells	Shifted	11.39
H1 embryonic stem cells2-Mesenchymal stem cells	Strength Change	7.91
H1 embryonic stem cells2-Mesenchymal stem cells3	Non-Differential	47.85
H1 embryonic stem cells2-Mesenchymal stem cells3	Complex	26.01
H1 embryonic stem cells2-Mesenchymal stem cells3	Merge-Split	6.87
H1 embryonic stem cells2-Mesenchymal stem cells3	Shifted	11.26
H1 embryonic stem cells2-Mesenchymal stem cells3	Strength Change	8.02
H1 embryonic stem cells2-Mesenchymal stem cells4	Non-Differential	47.05
H1 embryonic stem cells2-Mesenchymal stem cells4	Complex	27.18
H1 embryonic stem cells2-Mesenchymal stem cells4	Merge-Split	6.12
H1 embryonic stem cells2-Mesenchymal stem cells4	Shifted	11.39
H1 embryonic stem cells2-Mesenchymal stem cells4	Strength Change	8.26
H1 embryonic stem cells2-Neuronal Progenitor cells	Non-Differential	54.12
H1 embryonic stem cells2-Neuronal Progenitor cells	Complex	20.64
H1 embryonic stem cells2-Neuronal Progenitor cells	Merge-Split	8.02
H1 embryonic stem cells2-Neuronal Progenitor cells	Shifted	10.37
H1 embryonic stem cells2-Neuronal Progenitor cells	Strength Change	6.85
H1 embryonic stem cells2-Neuronal Progenitor cells1	Non-Differential	52.42
H1 embryonic stem cells2-Neuronal Progenitor cells1	Complex	22.74
H1 embryonic stem cells2-Neuronal Progenitor cells1	Merge-Split	9.09
H1 embryonic stem cells2-Neuronal Progenitor cells1	Shifted	10.6
H1 embryonic stem cells2-Neuronal Progenitor cells1	Strength Change	5.15
H1 embryonic stem cells2-Neuronal Progenitor cells2	Non-Differential	52.95
H1 embryonic stem cells2-Neuronal Progenitor cells2	Complex	23.02
H1 embryonic stem cells2-Neuronal Progenitor cells2	Merge-Split	8.3
H1 embryonic stem cells2-Neuronal Progenitor cells2	Shifted	10.31
H1 embryonic stem cells2-Neuronal Progenitor cells2	Strength Change	5.42
H1 embryonic stem cells2-Trophectoderm	Non-Differential	57.87
H1 embryonic stem cells2-Trophectoderm	Complex	18.33
H1 embryonic stem cells2-Trophectoderm	Merge-Split	7.06
H1 embryonic stem cells2-Trophectoderm	Shifted	10.23
H1 embryonic stem cells2-Trophectoderm	Strength Change	6.52
H1 embryonic stem cells2-Trophectoderm1	Non-Differential	55.26
H1 embryonic stem cells2-Trophectoderm1	Complex	20.69
H1 embryonic stem cells2-Trophectoderm1	Merge-Split	8.34
H1 embryonic stem cells2-Trophectoderm1	Shifted	10.96
H1 embryonic stem cells2-Trophectoderm1	Strength Change	4.76
H1 embryonic stem cells2-Trophectoderm2	Non-Differential	56.06
H1 embryonic stem cells2-Trophectoderm2	Complex	19.47
H1 embryonic stem cells2-Trophectoderm2	Merge-Split	8.31
H1 embryonic stem cells2-Trophectoderm2	Shifted	9.31
H1 embryonic stem cells2-Trophectoderm2	Strength Change	6.85
IMR90-Mesenchymal stem cell1	Non-Differential	44.87
IMR90-Mesenchymal stem cell1	Complex	30.01
IMR90-Mesenchymal stem cell1	Merge-Split	6.68
IMR90-Mesenchymal stem cell1	Shifted	11.6
IMR90-Mesenchymal stem cell1	Strength Change	6.84
IMR90-Mesenchymal stem cell2	Non-Differential	47.04
IMR90-Mesenchymal stem cell2	Complex	30.03
IMR90-Mesenchymal stem cell2	Merge-Split	6.3
IMR90-Mesenchymal stem cell2	Shifted	10.51
IMR90-Mesenchymal stem cell2	Strength Change	6.13
IMR90-Mesenchymal stem cell5	Non-Differential	47.17
IMR90-Mesenchymal stem cell5	Complex	28.88
IMR90-Mesenchymal stem cell5	Merge-Split	6.57
IMR90-Mesenchymal stem cell5	Shifted	11.68
IMR90-Mesenchymal stem cell5	Strength Change	5.69
IMR90-Mesenchymal stem cells	Non-Differential	58.46
IMR90-Mesenchymal stem cells	Complex	19.1
IMR90-Mesenchymal stem cells	Merge-Split	5.9
IMR90-Mesenchymal stem cells	Shifted	9.06
IMR90-Mesenchymal stem cells	Strength Change	7.48
IMR90-Mesenchymal stem cells3	Non-Differential	58.58
IMR90-Mesenchymal stem cells3	Complex	19.51
IMR90-Mesenchymal stem cells3	Merge-Split	5.96
IMR90-Mesenchymal stem cells3	Shifted	9.11
IMR90-Mesenchymal stem cells3	Strength Change	6.84
IMR90-Mesenchymal stem cells4	Non-Differential	58.14
IMR90-Mesenchymal stem cells4	Complex	19.07
IMR90-Mesenchymal stem cells4	Merge-Split	6.51
IMR90-Mesenchymal stem cells4	Shifted	8.85
IMR90-Mesenchymal stem cells4	Strength Change	7.43
IMR90-Neuronal Progenitor cells	Non-Differential	45.04
IMR90-Neuronal Progenitor cells	Complex	31.55
IMR90-Neuronal Progenitor cells	Merge-Split	6.93
IMR90-Neuronal Progenitor cells	Shifted	11.33
IMR90-Neuronal Progenitor cells	Strength Change	5.15
IMR90-Neuronal Progenitor cells1	Non-Differential	44.79
IMR90-Neuronal Progenitor cells1	Complex	33.35
IMR90-Neuronal Progenitor cells1	Merge-Split	6.78
IMR90-Neuronal Progenitor cells1	Shifted	12.01
IMR90-Neuronal Progenitor cells1	Strength Change	3.06
IMR90-Neuronal Progenitor cells2	Non-Differential	43.58
IMR90-Neuronal Progenitor cells2	Complex	33.49
IMR90-Neuronal Progenitor cells2	Merge-Split	7.59
IMR90-Neuronal Progenitor cells2	Shifted	11.3
IMR90-Neuronal Progenitor cells2	Strength Change	4.05
IMR90-Trophectoderm	Non-Differential	47.54
IMR90-Trophectoderm	Complex	29.2
IMR90-Trophectoderm	Merge-Split	6.28
IMR90-Trophectoderm	Shifted	11.71
IMR90-Trophectoderm	Strength Change	5.26
IMR90-Trophectoderm1	Non-Differential	47.71
IMR90-Trophectoderm1	Complex	28.83
IMR90-Trophectoderm1	Merge-Split	7.55
IMR90-Trophectoderm1	Shifted	11.2
IMR90-Trophectoderm1	Strength Change	4.7
IMR90-Trophectoderm2	Non-Differential	48.73
IMR90-Trophectoderm2	Complex	28.54
IMR90-Trophectoderm2	Merge-Split	7.23
IMR90-Trophectoderm2	Shifted	10.98
IMR90-Trophectoderm2	Strength Change	4.52
Mesenchymal stem cell1-Mesenchymal stem cell2	Non-Differential	61.55
Mesenchymal stem cell1-Mesenchymal stem cell2	Complex	12.85
Mesenchymal stem cell1-Mesenchymal stem cell2	Merge-Split	5.52
Mesenchymal stem cell1-Mesenchymal stem cell2	Shifted	8.11
Mesenchymal stem cell1-Mesenchymal stem cell2	Strength Change	11.97
Mesenchymal stem cell1-Mesenchymal stem cell5	Non-Differential	69.57
Mesenchymal stem cell1-Mesenchymal stem cell5	Complex	5.92
Mesenchymal stem cell1-Mesenchymal stem cell5	Merge-Split	4.2
Mesenchymal stem cell1-Mesenchymal stem cell5	Shifted	6.62
Mesenchymal stem cell1-Mesenchymal stem cell5	Strength Change	13.68
Mesenchymal stem cell1-Mesenchymal stem cells	Non-Differential	47.98
Mesenchymal stem cell1-Mesenchymal stem cells	Complex	24.86
Mesenchymal stem cell1-Mesenchymal stem cells	Merge-Split	7.43
Mesenchymal stem cell1-Mesenchymal stem cells	Shifted	10.95
Mesenchymal stem cell1-Mesenchymal stem cells	Strength Change	8.78
Mesenchymal stem cell1-Mesenchymal stem cells3	Non-Differential	48.62
Mesenchymal stem cell1-Mesenchymal stem cells3	Complex	25
Mesenchymal stem cell1-Mesenchymal stem cells3	Merge-Split	7.44
Mesenchymal stem cell1-Mesenchymal stem cells3	Shifted	10.34
Mesenchymal stem cell1-Mesenchymal stem cells3	Strength Change	8.61
Mesenchymal stem cell1-Mesenchymal stem cells4	Non-Differential	47.21
Mesenchymal stem cell1-Mesenchymal stem cells4	Complex	25.83
Mesenchymal stem cell1-Mesenchymal stem cells4	Merge-Split	7.32
Mesenchymal stem cell1-Mesenchymal stem cells4	Shifted	10.67
Mesenchymal stem cell1-Mesenchymal stem cells4	Strength Change	8.97
Mesenchymal stem cell1-Neuronal Progenitor cells	Non-Differential	56.12
Mesenchymal stem cell1-Neuronal Progenitor cells	Complex	19.45
Mesenchymal stem cell1-Neuronal Progenitor cells	Merge-Split	7.08
Mesenchymal stem cell1-Neuronal Progenitor cells	Shifted	11.12
Mesenchymal stem cell1-Neuronal Progenitor cells	Strength Change	6.23
Mesenchymal stem cell1-Neuronal Progenitor cells1	Non-Differential	53.68
Mesenchymal stem cell1-Neuronal Progenitor cells1	Complex	22.84
Mesenchymal stem cell1-Neuronal Progenitor cells1	Merge-Split	7.23
Mesenchymal stem cell1-Neuronal Progenitor cells1	Shifted	11.27
Mesenchymal stem cell1-Neuronal Progenitor cells1	Strength Change	4.98
Mesenchymal stem cell1-Neuronal Progenitor cells2	Non-Differential	55.3
Mesenchymal stem cell1-Neuronal Progenitor cells2	Complex	21.16
Mesenchymal stem cell1-Neuronal Progenitor cells2	Merge-Split	7.66
Mesenchymal stem cell1-Neuronal Progenitor cells2	Shifted	10.56
Mesenchymal stem cell1-Neuronal Progenitor cells2	Strength Change	5.32
Mesenchymal stem cell1-Trophectoderm	Non-Differential	57.75
Mesenchymal stem cell1-Trophectoderm	Complex	16.33
Mesenchymal stem cell1-Trophectoderm	Merge-Split	8.3
Mesenchymal stem cell1-Trophectoderm	Shifted	9.59
Mesenchymal stem cell1-Trophectoderm	Strength Change	8.03
Mesenchymal stem cell1-Trophectoderm1	Non-Differential	56.35
Mesenchymal stem cell1-Trophectoderm1	Complex	19.6
Mesenchymal stem cell1-Trophectoderm1	Merge-Split	7.6
Mesenchymal stem cell1-Trophectoderm1	Shifted	10.59
Mesenchymal stem cell1-Trophectoderm1	Strength Change	5.85
Mesenchymal stem cell1-Trophectoderm2	Non-Differential	56.95
Mesenchymal stem cell1-Trophectoderm2	Complex	17.21
Mesenchymal stem cell1-Trophectoderm2	Merge-Split	8.49
Mesenchymal stem cell1-Trophectoderm2	Shifted	9.78
Mesenchymal stem cell1-Trophectoderm2	Strength Change	7.57
Mesenchymal stem cell2-Mesenchymal stem cell5	Non-Differential	68.8
Mesenchymal stem cell2-Mesenchymal stem cell5	Complex	5.53
Mesenchymal stem cell2-Mesenchymal stem cell5	Merge-Split	3.9
Mesenchymal stem cell2-Mesenchymal stem cell5	Shifted	5.47
Mesenchymal stem cell2-Mesenchymal stem cell5	Strength Change	16.31
Mesenchymal stem cell2-Mesenchymal stem cells	Non-Differential	50.77
Mesenchymal stem cell2-Mesenchymal stem cells	Complex	24.91
Mesenchymal stem cell2-Mesenchymal stem cells	Merge-Split	7.47
Mesenchymal stem cell2-Mesenchymal stem cells	Shifted	9.45
Mesenchymal stem cell2-Mesenchymal stem cells	Strength Change	7.39
Mesenchymal stem cell2-Mesenchymal stem cells3	Non-Differential	50.19
Mesenchymal stem cell2-Mesenchymal stem cells3	Complex	25.21
Mesenchymal stem cell2-Mesenchymal stem cells3	Merge-Split	7.57
Mesenchymal stem cell2-Mesenchymal stem cells3	Shifted	9.3
Mesenchymal stem cell2-Mesenchymal stem cells3	Strength Change	7.74
Mesenchymal stem cell2-Mesenchymal stem cells4	Non-Differential	50.9
Mesenchymal stem cell2-Mesenchymal stem cells4	Complex	24.72
Mesenchymal stem cell2-Mesenchymal stem cells4	Merge-Split	7.46
Mesenchymal stem cell2-Mesenchymal stem cells4	Shifted	9.6
Mesenchymal stem cell2-Mesenchymal stem cells4	Strength Change	7.33
Mesenchymal stem cell2-Neuronal Progenitor cells	Non-Differential	54.02
Mesenchymal stem cell2-Neuronal Progenitor cells	Complex	20.77
Mesenchymal stem cell2-Neuronal Progenitor cells	Merge-Split	7.2
Mesenchymal stem cell2-Neuronal Progenitor cells	Shifted	11.24
Mesenchymal stem cell2-Neuronal Progenitor cells	Strength Change	6.76
Mesenchymal stem cell2-Neuronal Progenitor cells1	Non-Differential	52.01
Mesenchymal stem cell2-Neuronal Progenitor cells1	Complex	24.21
Mesenchymal stem cell2-Neuronal Progenitor cells1	Merge-Split	8.34
Mesenchymal stem cell2-Neuronal Progenitor cells1	Shifted	11.55
Mesenchymal stem cell2-Neuronal Progenitor cells1	Strength Change	3.89
Mesenchymal stem cell2-Neuronal Progenitor cells2	Non-Differential	52.48
Mesenchymal stem cell2-Neuronal Progenitor cells2	Complex	23.25
Mesenchymal stem cell2-Neuronal Progenitor cells2	Merge-Split	7.71
Mesenchymal stem cell2-Neuronal Progenitor cells2	Shifted	11.15
Mesenchymal stem cell2-Neuronal Progenitor cells2	Strength Change	5.42
Mesenchymal stem cell2-Trophectoderm	Non-Differential	57.39
Mesenchymal stem cell2-Trophectoderm	Complex	18.18
Mesenchymal stem cell2-Trophectoderm	Merge-Split	6.38
Mesenchymal stem cell2-Trophectoderm	Shifted	10
Mesenchymal stem cell2-Trophectoderm	Strength Change	8.05
Mesenchymal stem cell2-Trophectoderm1	Non-Differential	56
Mesenchymal stem cell2-Trophectoderm1	Complex	20.18
Mesenchymal stem cell2-Trophectoderm1	Merge-Split	7.69
Mesenchymal stem cell2-Trophectoderm1	Shifted	10.51
Mesenchymal stem cell2-Trophectoderm1	Strength Change	5.63
Mesenchymal stem cell2-Trophectoderm2	Non-Differential	55.29
Mesenchymal stem cell2-Trophectoderm2	Complex	19.65
Mesenchymal stem cell2-Trophectoderm2	Merge-Split	7.51
Mesenchymal stem cell2-Trophectoderm2	Shifted	9.89
Mesenchymal stem cell2-Trophectoderm2	Strength Change	7.65
Mesenchymal stem cell5-Mesenchymal stem cells	Non-Differential	50.2
Mesenchymal stem cell5-Mesenchymal stem cells	Complex	24.46
Mesenchymal stem cell5-Mesenchymal stem cells	Merge-Split	6.09
Mesenchymal stem cell5-Mesenchymal stem cells	Shifted	9.82
Mesenchymal stem cell5-Mesenchymal stem cells	Strength Change	9.43
Mesenchymal stem cell5-Mesenchymal stem cells3	Non-Differential	50.33
Mesenchymal stem cell5-Mesenchymal stem cells3	Complex	24.31
Mesenchymal stem cell5-Mesenchymal stem cells3	Merge-Split	6.63
Mesenchymal stem cell5-Mesenchymal stem cells3	Shifted	9.87
Mesenchymal stem cell5-Mesenchymal stem cells3	Strength Change	8.86
Mesenchymal stem cell5-Mesenchymal stem cells4	Non-Differential	50.65
Mesenchymal stem cell5-Mesenchymal stem cells4	Complex	25.17
Mesenchymal stem cell5-Mesenchymal stem cells4	Merge-Split	6.15
Mesenchymal stem cell5-Mesenchymal stem cells4	Shifted	10.01
Mesenchymal stem cell5-Mesenchymal stem cells4	Strength Change	8.02
Mesenchymal stem cell5-Neuronal Progenitor cells	Non-Differential	55.77
Mesenchymal stem cell5-Neuronal Progenitor cells	Complex	18.62
Mesenchymal stem cell5-Neuronal Progenitor cells	Merge-Split	7.17
Mesenchymal stem cell5-Neuronal Progenitor cells	Shifted	11.05
Mesenchymal stem cell5-Neuronal Progenitor cells	Strength Change	7.39
Mesenchymal stem cell5-Neuronal Progenitor cells1	Non-Differential	53.9
Mesenchymal stem cell5-Neuronal Progenitor cells1	Complex	21.86
Mesenchymal stem cell5-Neuronal Progenitor cells1	Merge-Split	8.5
Mesenchymal stem cell5-Neuronal Progenitor cells1	Shifted	10.91
Mesenchymal stem cell5-Neuronal Progenitor cells1	Strength Change	4.83
Mesenchymal stem cell5-Neuronal Progenitor cells2	Non-Differential	54.93
Mesenchymal stem cell5-Neuronal Progenitor cells2	Complex	21.42
Mesenchymal stem cell5-Neuronal Progenitor cells2	Merge-Split	7.34
Mesenchymal stem cell5-Neuronal Progenitor cells2	Shifted	11.08
Mesenchymal stem cell5-Neuronal Progenitor cells2	Strength Change	5.23
Mesenchymal stem cell5-Trophectoderm	Non-Differential	58.89
Mesenchymal stem cell5-Trophectoderm	Complex	15.32
Mesenchymal stem cell5-Trophectoderm	Merge-Split	7.55
Mesenchymal stem cell5-Trophectoderm	Shifted	9.77
Mesenchymal stem cell5-Trophectoderm	Strength Change	8.47
Mesenchymal stem cell5-Trophectoderm1	Non-Differential	58.59
Mesenchymal stem cell5-Trophectoderm1	Complex	17.71
Mesenchymal stem cell5-Trophectoderm1	Merge-Split	7.78
Mesenchymal stem cell5-Trophectoderm1	Shifted	10.29
Mesenchymal stem cell5-Trophectoderm1	Strength Change	5.64
Mesenchymal stem cell5-Trophectoderm2	Non-Differential	58.84
Mesenchymal stem cell5-Trophectoderm2	Complex	15.97
Mesenchymal stem cell5-Trophectoderm2	Merge-Split	8.4
Mesenchymal stem cell5-Trophectoderm2	Shifted	9.46
Mesenchymal stem cell5-Trophectoderm2	Strength Change	7.34
Mesenchymal stem cells-Mesenchymal stem cells3	Non-Differential	83.37
Mesenchymal stem cells-Mesenchymal stem cells3	Complex	2.64
Mesenchymal stem cells-Mesenchymal stem cells3	Merge-Split	2.98
Mesenchymal stem cells-Mesenchymal stem cells3	Shifted	3.93
Mesenchymal stem cells-Mesenchymal stem cells3	Strength Change	7.08
Mesenchymal stem cells-Mesenchymal stem cells4	Non-Differential	82.9
Mesenchymal stem cells-Mesenchymal stem cells4	Complex	3.21
Mesenchymal stem cells-Mesenchymal stem cells4	Merge-Split	2.64
Mesenchymal stem cells-Mesenchymal stem cells4	Shifted	4.5
Mesenchymal stem cells-Mesenchymal stem cells4	Strength Change	6.75
Mesenchymal stem cells-Neuronal Progenitor cells	Non-Differential	48.04
Mesenchymal stem cells-Neuronal Progenitor cells	Complex	27.38
Mesenchymal stem cells-Neuronal Progenitor cells	Merge-Split	7.14
Mesenchymal stem cells-Neuronal Progenitor cells	Shifted	11.15
Mesenchymal stem cells-Neuronal Progenitor cells	Strength Change	6.29
Mesenchymal stem cells-Neuronal Progenitor cells1	Non-Differential	47.08
Mesenchymal stem cells-Neuronal Progenitor cells1	Complex	30.1
Mesenchymal stem cells-Neuronal Progenitor cells1	Merge-Split	7.7
Mesenchymal stem cells-Neuronal Progenitor cells1	Shifted	11.1
Mesenchymal stem cells-Neuronal Progenitor cells1	Strength Change	4.02
Mesenchymal stem cells-Neuronal Progenitor cells2	Non-Differential	46.78
Mesenchymal stem cells-Neuronal Progenitor cells2	Complex	30.39
Mesenchymal stem cells-Neuronal Progenitor cells2	Merge-Split	6.56
Mesenchymal stem cells-Neuronal Progenitor cells2	Shifted	10.91
Mesenchymal stem cells-Neuronal Progenitor cells2	Strength Change	5.35
Mesenchymal stem cells-Trophectoderm	Non-Differential	51.14
Mesenchymal stem cells-Trophectoderm	Complex	24.19
Mesenchymal stem cells-Trophectoderm	Merge-Split	6.41
Mesenchymal stem cells-Trophectoderm	Shifted	10.01
Mesenchymal stem cells-Trophectoderm	Strength Change	8.25
Mesenchymal stem cells-Trophectoderm1	Non-Differential	49.98
Mesenchymal stem cells-Trophectoderm1	Complex	26.02
Mesenchymal stem cells-Trophectoderm1	Merge-Split	7.72
Mesenchymal stem cells-Trophectoderm1	Shifted	10.33
Mesenchymal stem cells-Trophectoderm1	Strength Change	5.96
Mesenchymal stem cells-Trophectoderm2	Non-Differential	50.6
Mesenchymal stem cells-Trophectoderm2	Complex	25.19
Mesenchymal stem cells-Trophectoderm2	Merge-Split	6.85
Mesenchymal stem cells-Trophectoderm2	Shifted	10.34
Mesenchymal stem cells-Trophectoderm2	Strength Change	7.03
Mesenchymal stem cells3-Mesenchymal stem cells4	Non-Differential	76.92
Mesenchymal stem cells3-Mesenchymal stem cells4	Complex	5.76
Mesenchymal stem cells3-Mesenchymal stem cells4	Merge-Split	5.13
Mesenchymal stem cells3-Mesenchymal stem cells4	Shifted	5.81
Mesenchymal stem cells3-Mesenchymal stem cells4	Strength Change	6.38
Mesenchymal stem cells3-Neuronal Progenitor cells	Non-Differential	47.56
Mesenchymal stem cells3-Neuronal Progenitor cells	Complex	28.13
Mesenchymal stem cells3-Neuronal Progenitor cells	Merge-Split	6.24
Mesenchymal stem cells3-Neuronal Progenitor cells	Shifted	11.33
Mesenchymal stem cells3-Neuronal Progenitor cells	Strength Change	6.75
Mesenchymal stem cells3-Neuronal Progenitor cells1	Non-Differential	46.59
Mesenchymal stem cells3-Neuronal Progenitor cells1	Complex	30.52
Mesenchymal stem cells3-Neuronal Progenitor cells1	Merge-Split	7.52
Mesenchymal stem cells3-Neuronal Progenitor cells1	Shifted	11.71
Mesenchymal stem cells3-Neuronal Progenitor cells1	Strength Change	3.65
Mesenchymal stem cells3-Neuronal Progenitor cells2	Non-Differential	46.56
Mesenchymal stem cells3-Neuronal Progenitor cells2	Complex	30.87
Mesenchymal stem cells3-Neuronal Progenitor cells2	Merge-Split	6.42
Mesenchymal stem cells3-Neuronal Progenitor cells2	Shifted	11.37
Mesenchymal stem cells3-Neuronal Progenitor cells2	Strength Change	4.78
Mesenchymal stem cells3-Trophectoderm	Non-Differential	50.35
Mesenchymal stem cells3-Trophectoderm	Complex	24.65
Mesenchymal stem cells3-Trophectoderm	Merge-Split	6.89
Mesenchymal stem cells3-Trophectoderm	Shifted	10.2
Mesenchymal stem cells3-Trophectoderm	Strength Change	7.91
Mesenchymal stem cells3-Trophectoderm1	Non-Differential	50.11
Mesenchymal stem cells3-Trophectoderm1	Complex	26.27
Mesenchymal stem cells3-Trophectoderm1	Merge-Split	7.57
Mesenchymal stem cells3-Trophectoderm1	Shifted	10.23
Mesenchymal stem cells3-Trophectoderm1	Strength Change	5.82
Mesenchymal stem cells3-Trophectoderm2	Non-Differential	50.2
Mesenchymal stem cells3-Trophectoderm2	Complex	25.08
Mesenchymal stem cells3-Trophectoderm2	Merge-Split	7.25
Mesenchymal stem cells3-Trophectoderm2	Shifted	10.8
Mesenchymal stem cells3-Trophectoderm2	Strength Change	6.67
Mesenchymal stem cells4-Neuronal Progenitor cells	Non-Differential	46.67
Mesenchymal stem cells4-Neuronal Progenitor cells	Complex	28.98
Mesenchymal stem cells4-Neuronal Progenitor cells	Merge-Split	6.83
Mesenchymal stem cells4-Neuronal Progenitor cells	Shifted	11.16
Mesenchymal stem cells4-Neuronal Progenitor cells	Strength Change	6.36
Mesenchymal stem cells4-Neuronal Progenitor cells1	Non-Differential	47.39
Mesenchymal stem cells4-Neuronal Progenitor cells1	Complex	29.93
Mesenchymal stem cells4-Neuronal Progenitor cells1	Merge-Split	7.49
Mesenchymal stem cells4-Neuronal Progenitor cells1	Shifted	11.18
Mesenchymal stem cells4-Neuronal Progenitor cells1	Strength Change	4.01
Mesenchymal stem cells4-Neuronal Progenitor cells2	Non-Differential	46.19
Mesenchymal stem cells4-Neuronal Progenitor cells2	Complex	30.7
Mesenchymal stem cells4-Neuronal Progenitor cells2	Merge-Split	6.83
Mesenchymal stem cells4-Neuronal Progenitor cells2	Shifted	11.08
Mesenchymal stem cells4-Neuronal Progenitor cells2	Strength Change	5.21
Mesenchymal stem cells4-Trophectoderm	Non-Differential	50.87
Mesenchymal stem cells4-Trophectoderm	Complex	24.15
Mesenchymal stem cells4-Trophectoderm	Merge-Split	7.22
Mesenchymal stem cells4-Trophectoderm	Shifted	9.62
Mesenchymal stem cells4-Trophectoderm	Strength Change	8.14
Mesenchymal stem cells4-Trophectoderm1	Non-Differential	49.7
Mesenchymal stem cells4-Trophectoderm1	Complex	26.87
Mesenchymal stem cells4-Trophectoderm1	Merge-Split	7.06
Mesenchymal stem cells4-Trophectoderm1	Shifted	10.33
Mesenchymal stem cells4-Trophectoderm1	Strength Change	6.04
Mesenchymal stem cells4-Trophectoderm2	Non-Differential	51.24
Mesenchymal stem cells4-Trophectoderm2	Complex	24.49
Mesenchymal stem cells4-Trophectoderm2	Merge-Split	7.87
Mesenchymal stem cells4-Trophectoderm2	Shifted	9.9
Mesenchymal stem cells4-Trophectoderm2	Strength Change	6.5
Neuronal Progenitor cells-Neuronal Progenitor cells1	Non-Differential	67.97
Neuronal Progenitor cells-Neuronal Progenitor cells1	Complex	11.25
Neuronal Progenitor cells-Neuronal Progenitor cells1	Merge-Split	7.64
Neuronal Progenitor cells-Neuronal Progenitor cells1	Shifted	7.04
Neuronal Progenitor cells-Neuronal Progenitor cells1	Strength Change	6.1
Neuronal Progenitor cells-Neuronal Progenitor cells2	Non-Differential	72.15
Neuronal Progenitor cells-Neuronal Progenitor cells2	Complex	8.15
Neuronal Progenitor cells-Neuronal Progenitor cells2	Merge-Split	6.3
Neuronal Progenitor cells-Neuronal Progenitor cells2	Shifted	6.19
Neuronal Progenitor cells-Neuronal Progenitor cells2	Strength Change	7.2
Neuronal Progenitor cells-Trophectoderm	Non-Differential	54.93
Neuronal Progenitor cells-Trophectoderm	Complex	21.66
Neuronal Progenitor cells-Trophectoderm	Merge-Split	6.91
Neuronal Progenitor cells-Trophectoderm	Shifted	10.4
Neuronal Progenitor cells-Trophectoderm	Strength Change	6.1
Neuronal Progenitor cells-Trophectoderm1	Non-Differential	52.6
Neuronal Progenitor cells-Trophectoderm1	Complex	24.03
Neuronal Progenitor cells-Trophectoderm1	Merge-Split	7.69
Neuronal Progenitor cells-Trophectoderm1	Shifted	10.88
Neuronal Progenitor cells-Trophectoderm1	Strength Change	4.81
Neuronal Progenitor cells-Trophectoderm2	Non-Differential	54.27
Neuronal Progenitor cells-Trophectoderm2	Complex	22.23
Neuronal Progenitor cells-Trophectoderm2	Merge-Split	7.46
Neuronal Progenitor cells-Trophectoderm2	Shifted	10.21
Neuronal Progenitor cells-Trophectoderm2	Strength Change	5.83
Neuronal Progenitor cells1-Neuronal Progenitor cells2	Non-Differential	53.41
Neuronal Progenitor cells1-Neuronal Progenitor cells2	Complex	24.21
Neuronal Progenitor cells1-Neuronal Progenitor cells2	Merge-Split	7.46
Neuronal Progenitor cells1-Neuronal Progenitor cells2	Shifted	11.23
Neuronal Progenitor cells1-Neuronal Progenitor cells2	Strength Change	3.68
Neuronal Progenitor cells1-Trophectoderm	Non-Differential	52.43
Neuronal Progenitor cells1-Trophectoderm	Complex	23.74
Neuronal Progenitor cells1-Trophectoderm	Merge-Split	8.15
Neuronal Progenitor cells1-Trophectoderm	Shifted	11.09
Neuronal Progenitor cells1-Trophectoderm	Strength Change	4.59
Neuronal Progenitor cells1-Trophectoderm1	Non-Differential	50.19
Neuronal Progenitor cells1-Trophectoderm1	Complex	26.35
Neuronal Progenitor cells1-Trophectoderm1	Merge-Split	8.2
Neuronal Progenitor cells1-Trophectoderm1	Shifted	11.9
Neuronal Progenitor cells1-Trophectoderm1	Strength Change	3.36
Neuronal Progenitor cells1-Trophectoderm2	Non-Differential	51.77
Neuronal Progenitor cells1-Trophectoderm2	Complex	24.65
Neuronal Progenitor cells1-Trophectoderm2	Merge-Split	8.22
Neuronal Progenitor cells1-Trophectoderm2	Shifted	11.51
Neuronal Progenitor cells1-Trophectoderm2	Strength Change	3.85
Neuronal Progenitor cells2-Trophectoderm	Non-Differential	53.52
Neuronal Progenitor cells2-Trophectoderm	Complex	23.52
Neuronal Progenitor cells2-Trophectoderm	Merge-Split	7.89
Neuronal Progenitor cells2-Trophectoderm	Shifted	9.96
Neuronal Progenitor cells2-Trophectoderm	Strength Change	5.11
Neuronal Progenitor cells2-Trophectoderm1	Non-Differential	51.7
Neuronal Progenitor cells2-Trophectoderm1	Complex	25.5
Neuronal Progenitor cells2-Trophectoderm1	Merge-Split	7.48
Neuronal Progenitor cells2-Trophectoderm1	Shifted	11.1
Neuronal Progenitor cells2-Trophectoderm1	Strength Change	4.22
Neuronal Progenitor cells2-Trophectoderm2	Non-Differential	52.05
Neuronal Progenitor cells2-Trophectoderm2	Complex	24.96
Neuronal Progenitor cells2-Trophectoderm2	Merge-Split	7.52
Neuronal Progenitor cells2-Trophectoderm2	Shifted	10.36
Neuronal Progenitor cells2-Trophectoderm2	Strength Change	5.12
Trophectoderm-Trophectoderm1	Non-Differential	72.79
Trophectoderm-Trophectoderm1	Complex	7.76
Trophectoderm-Trophectoderm1	Merge-Split	5.59
Trophectoderm-Trophectoderm1	Shifted	6.98
Trophectoderm-Trophectoderm1	Strength Change	6.88
Trophectoderm-Trophectoderm2	Non-Differential	77.11
Trophectoderm-Trophectoderm2	Complex	5.37
Trophectoderm-Trophectoderm2	Merge-Split	5.15
Trophectoderm-Trophectoderm2	Shifted	5.26
Trophectoderm-Trophectoderm2	Strength Change	7.1
Trophectoderm1-Trophectoderm2	Non-Differential	64.03
Trophectoderm1-Trophectoderm2	Complex	13.94
Trophectoderm1-Trophectoderm2	Merge-Split	7.96
Trophectoderm1-Trophectoderm2	Shifted	9.77
Trophectoderm1-Trophectoderm2	Strength Change	4.31

## Sheet: Tissue
Comparison	Type	Percent Difference
Adrenal-Aorta	Non-Differential	41.84
Adrenal-Aorta	Complex	32.33
Adrenal-Aorta	Merge-Split	7.78
Adrenal-Aorta	Shifted	16.19
Adrenal-Aorta	Strength Change	1.86
Adrenal-Bladder	Non-Differential	36.86
Adrenal-Bladder	Complex	37.74
Adrenal-Bladder	Merge-Split	6.64
Adrenal-Bladder	Shifted	17.84
Adrenal-Bladder	Strength Change	0.92
Adrenal-Dorsolateral prefrontal cortex	Non-Differential	35.65
Adrenal-Dorsolateral prefrontal cortex	Complex	37.76
Adrenal-Dorsolateral prefrontal cortex	Merge-Split	6.56
Adrenal-Dorsolateral prefrontal cortex	Shifted	19.11
Adrenal-Dorsolateral prefrontal cortex	Strength Change	0.91
Adrenal-Hippocampus	Non-Differential	35.27
Adrenal-Hippocampus	Complex	38.14
Adrenal-Hippocampus	Merge-Split	6.07
Adrenal-Hippocampus	Shifted	19.8
Adrenal-Hippocampus	Strength Change	0.71
Adrenal-Left Ventricle	Non-Differential	43.17
Adrenal-Left Ventricle	Complex	33.62
Adrenal-Left Ventricle	Merge-Split	6.55
Adrenal-Left Ventricle	Shifted	14.97
Adrenal-Left Ventricle	Strength Change	1.69
Adrenal-Liver	Non-Differential	46.45
Adrenal-Liver	Complex	28.68
Adrenal-Liver	Merge-Split	7.41
Adrenal-Liver	Shifted	14.98
Adrenal-Liver	Strength Change	2.48
Adrenal-Lung1	Non-Differential	34.14
Adrenal-Lung1	Complex	39.21
Adrenal-Lung1	Merge-Split	5.84
Adrenal-Lung1	Shifted	20.24
Adrenal-Lung1	Strength Change	0.57
Adrenal-Lung2	Non-Differential	30.59
Adrenal-Lung2	Complex	44.07
Adrenal-Lung2	Merge-Split	4.59
Adrenal-Lung2	Shifted	20.3
Adrenal-Lung2	Strength Change	0.45
Adrenal-Ovary	Non-Differential	32.12
Adrenal-Ovary	Complex	43.26
Adrenal-Ovary	Merge-Split	4.51
Adrenal-Ovary	Shifted	19.58
Adrenal-Ovary	Strength Change	0.53
Adrenal-Pancreas1	Non-Differential	29.87
Adrenal-Pancreas1	Complex	43.86
Adrenal-Pancreas1	Merge-Split	4.64
Adrenal-Pancreas1	Shifted	20.63
Adrenal-Pancreas1	Strength Change	1
Adrenal-Pancreas2	Non-Differential	31.94
Adrenal-Pancreas2	Complex	43.16
Adrenal-Pancreas2	Merge-Split	4.78
Adrenal-Pancreas2	Shifted	19.39
Adrenal-Pancreas2	Strength Change	0.73
Adrenal-Psoas1	Non-Differential	33.77
Adrenal-Psoas1	Complex	40.76
Adrenal-Psoas1	Merge-Split	5.32
Adrenal-Psoas1	Shifted	19.23
Adrenal-Psoas1	Strength Change	0.92
Adrenal-Psoas2	Non-Differential	32.11
Adrenal-Psoas2	Complex	43.75
Adrenal-Psoas2	Merge-Split	4.73
Adrenal-Psoas2	Shifted	19.2
Adrenal-Psoas2	Strength Change	0.21
Adrenal-Right ventricle	Non-Differential	40.42
Adrenal-Right ventricle	Complex	34.56
Adrenal-Right ventricle	Merge-Split	6.36
Adrenal-Right ventricle	Shifted	16.88
Adrenal-Right ventricle	Strength Change	1.78
Adrenal-Small bowel	Non-Differential	32.3
Adrenal-Small bowel	Complex	43.35
Adrenal-Small bowel	Merge-Split	4.77
Adrenal-Small bowel	Shifted	18.95
Adrenal-Small bowel	Strength Change	0.63
Adrenal-Spleen1	Non-Differential	38.41
Adrenal-Spleen1	Complex	35.62
Adrenal-Spleen1	Merge-Split	7.32
Adrenal-Spleen1	Shifted	16.71
Adrenal-Spleen1	Strength Change	1.95
Adrenal-Spleen2	Non-Differential	30.69
Adrenal-Spleen2	Complex	45.54
Adrenal-Spleen2	Merge-Split	4.84
Adrenal-Spleen2	Shifted	18.15
Adrenal-Spleen2	Strength Change	0.77
Aorta-Bladder	Non-Differential	44.98
Aorta-Bladder	Complex	31.11
Aorta-Bladder	Merge-Split	7.46
Aorta-Bladder	Shifted	13.56
Aorta-Bladder	Strength Change	2.9
Aorta-Dorsolateral prefrontal cortex	Non-Differential	41.27
Aorta-Dorsolateral prefrontal cortex	Complex	33.11
Aorta-Dorsolateral prefrontal cortex	Merge-Split	7.24
Aorta-Dorsolateral prefrontal cortex	Shifted	15.99
Aorta-Dorsolateral prefrontal cortex	Strength Change	2.39
Aorta-Hippocampus	Non-Differential	42.34
Aorta-Hippocampus	Complex	33.05
Aorta-Hippocampus	Merge-Split	7.4
Aorta-Hippocampus	Shifted	15.32
Aorta-Hippocampus	Strength Change	1.89
Aorta-Left Ventricle	Non-Differential	47.22
Aorta-Left Ventricle	Complex	27.75
Aorta-Left Ventricle	Merge-Split	6.99
Aorta-Left Ventricle	Shifted	13.76
Aorta-Left Ventricle	Strength Change	4.28
Aorta-Liver	Non-Differential	48.22
Aorta-Liver	Complex	26.43
Aorta-Liver	Merge-Split	7.34
Aorta-Liver	Shifted	13.14
Aorta-Liver	Strength Change	4.86
Aorta-Lung1	Non-Differential	40.47
Aorta-Lung1	Complex	35.29
Aorta-Lung1	Merge-Split	6.3
Aorta-Lung1	Shifted	16.46
Aorta-Lung1	Strength Change	1.49
Aorta-Lung2	Non-Differential	38.46
Aorta-Lung2	Complex	38.46
Aorta-Lung2	Merge-Split	6.12
Aorta-Lung2	Shifted	15.11
Aorta-Lung2	Strength Change	1.85
Aorta-Ovary	Non-Differential	39.5
Aorta-Ovary	Complex	35.9
Aorta-Ovary	Merge-Split	6.61
Aorta-Ovary	Shifted	16.07
Aorta-Ovary	Strength Change	1.92
Aorta-Pancreas1	Non-Differential	32.16
Aorta-Pancreas1	Complex	43.72
Aorta-Pancreas1	Merge-Split	5.14
Aorta-Pancreas1	Shifted	17.65
Aorta-Pancreas1	Strength Change	1.33
Aorta-Pancreas2	Non-Differential	39.17
Aorta-Pancreas2	Complex	35.61
Aorta-Pancreas2	Merge-Split	6.75
Aorta-Pancreas2	Shifted	16.74
Aorta-Pancreas2	Strength Change	1.72
Aorta-Psoas1	Non-Differential	39.78
Aorta-Psoas1	Complex	35.46
Aorta-Psoas1	Merge-Split	6.33
Aorta-Psoas1	Shifted	16.95
Aorta-Psoas1	Strength Change	1.48
Aorta-Psoas2	Non-Differential	37.64
Aorta-Psoas2	Complex	37.72
Aorta-Psoas2	Merge-Split	6.09
Aorta-Psoas2	Shifted	17.75
Aorta-Psoas2	Strength Change	0.8
Aorta-Right ventricle	Non-Differential	45.68
Aorta-Right ventricle	Complex	28.98
Aorta-Right ventricle	Merge-Split	6.96
Aorta-Right ventricle	Shifted	14.7
Aorta-Right ventricle	Strength Change	3.69
Aorta-Small bowel	Non-Differential	36.19
Aorta-Small bowel	Complex	39.78
Aorta-Small bowel	Merge-Split	5.5
Aorta-Small bowel	Shifted	16.87
Aorta-Small bowel	Strength Change	1.67
Aorta-Spleen1	Non-Differential	41.64
Aorta-Spleen1	Complex	35
Aorta-Spleen1	Merge-Split	6.56
Aorta-Spleen1	Shifted	13.88
Aorta-Spleen1	Strength Change	2.92
Aorta-Spleen2	Non-Differential	36.66
Aorta-Spleen2	Complex	40.61
Aorta-Spleen2	Merge-Split	5.78
Aorta-Spleen2	Shifted	15.4
Aorta-Spleen2	Strength Change	1.55
Bladder-Dorsolateral prefrontal cortex	Non-Differential	36.8
Bladder-Dorsolateral prefrontal cortex	Complex	37.76
Bladder-Dorsolateral prefrontal cortex	Merge-Split	6.34
Bladder-Dorsolateral prefrontal cortex	Shifted	18.06
Bladder-Dorsolateral prefrontal cortex	Strength Change	1.04
Bladder-Hippocampus	Non-Differential	37.31
Bladder-Hippocampus	Complex	37.44
Bladder-Hippocampus	Merge-Split	5.85
Bladder-Hippocampus	Shifted	18.62
Bladder-Hippocampus	Strength Change	0.78
Bladder-Left Ventricle	Non-Differential	43.76
Bladder-Left Ventricle	Complex	32.59
Bladder-Left Ventricle	Merge-Split	6.59
Bladder-Left Ventricle	Shifted	14.63
Bladder-Left Ventricle	Strength Change	2.44
Bladder-Liver	Non-Differential	46.37
Bladder-Liver	Complex	30.8
Bladder-Liver	Merge-Split	7.21
Bladder-Liver	Shifted	12.66
Bladder-Liver	Strength Change	2.96
Bladder-Lung1	Non-Differential	36.27
Bladder-Lung1	Complex	38.38
Bladder-Lung1	Merge-Split	5.85
Bladder-Lung1	Shifted	18.97
Bladder-Lung1	Strength Change	0.53
Bladder-Lung2	Non-Differential	31.96
Bladder-Lung2	Complex	43.03
Bladder-Lung2	Merge-Split	5.19
Bladder-Lung2	Shifted	19
Bladder-Lung2	Strength Change	0.82
Bladder-Ovary	Non-Differential	35.68
Bladder-Ovary	Complex	40.59
Bladder-Ovary	Merge-Split	5.16
Bladder-Ovary	Shifted	17.65
Bladder-Ovary	Strength Change	0.92
Bladder-Pancreas1	Non-Differential	30.05
Bladder-Pancreas1	Complex	45.4
Bladder-Pancreas1	Merge-Split	4.68
Bladder-Pancreas1	Shifted	19.01
Bladder-Pancreas1	Strength Change	0.86
Bladder-Pancreas2	Non-Differential	34.57
Bladder-Pancreas2	Complex	41.23
Bladder-Pancreas2	Merge-Split	5.58
Bladder-Pancreas2	Shifted	17.91
Bladder-Pancreas2	Strength Change	0.71
Bladder-Psoas1	Non-Differential	35.12
Bladder-Psoas1	Complex	39.12
Bladder-Psoas1	Merge-Split	6.92
Bladder-Psoas1	Shifted	17.71
Bladder-Psoas1	Strength Change	1.12
Bladder-Psoas2	Non-Differential	32.26
Bladder-Psoas2	Complex	42.36
Bladder-Psoas2	Merge-Split	5.21
Bladder-Psoas2	Shifted	19.85
Bladder-Psoas2	Strength Change	0.32
Bladder-Right ventricle	Non-Differential	43.05
Bladder-Right ventricle	Complex	33.23
Bladder-Right ventricle	Merge-Split	7.1
Bladder-Right ventricle	Shifted	14.67
Bladder-Right ventricle	Strength Change	1.95
Bladder-Small bowel	Non-Differential	31.28
Bladder-Small bowel	Complex	46.03
Bladder-Small bowel	Merge-Split	4.25
Bladder-Small bowel	Shifted	17.62
Bladder-Small bowel	Strength Change	0.82
Bladder-Spleen1	Non-Differential	38.43
Bladder-Spleen1	Complex	37.87
Bladder-Spleen1	Merge-Split	6.1
Bladder-Spleen1	Shifted	15.76
Bladder-Spleen1	Strength Change	1.85
Bladder-Spleen2	Non-Differential	30.51
Bladder-Spleen2	Complex	45.54
Bladder-Spleen2	Merge-Split	4.65
Bladder-Spleen2	Shifted	18.3
Bladder-Spleen2	Strength Change	1.01
Dorsolateral prefrontal cortex-Hippocampus	Non-Differential	40.53
Dorsolateral prefrontal cortex-Hippocampus	Complex	33.77
Dorsolateral prefrontal cortex-Hippocampus	Merge-Split	6.16
Dorsolateral prefrontal cortex-Hippocampus	Shifted	18.1
Dorsolateral prefrontal cortex-Hippocampus	Strength Change	1.44
Dorsolateral prefrontal cortex-Left Ventricle	Non-Differential	40.95
Dorsolateral prefrontal cortex-Left Ventricle	Complex	34.57
Dorsolateral prefrontal cortex-Left Ventricle	Merge-Split	6.12
Dorsolateral prefrontal cortex-Left Ventricle	Shifted	15.91
Dorsolateral prefrontal cortex-Left Ventricle	Strength Change	2.45
Dorsolateral prefrontal cortex-Liver	Non-Differential	44.58
Dorsolateral prefrontal cortex-Liver	Complex	30.71
Dorsolateral prefrontal cortex-Liver	Merge-Split	6.88
Dorsolateral prefrontal cortex-Liver	Shifted	15.21
Dorsolateral prefrontal cortex-Liver	Strength Change	2.62
Dorsolateral prefrontal cortex-Lung1	Non-Differential	33.13
Dorsolateral prefrontal cortex-Lung1	Complex	40.19
Dorsolateral prefrontal cortex-Lung1	Merge-Split	5.47
Dorsolateral prefrontal cortex-Lung1	Shifted	20.52
Dorsolateral prefrontal cortex-Lung1	Strength Change	0.69
Dorsolateral prefrontal cortex-Lung2	Non-Differential	31.23
Dorsolateral prefrontal cortex-Lung2	Complex	45.09
Dorsolateral prefrontal cortex-Lung2	Merge-Split	4.71
Dorsolateral prefrontal cortex-Lung2	Shifted	18.48
Dorsolateral prefrontal cortex-Lung2	Strength Change	0.49
Dorsolateral prefrontal cortex-Ovary	Non-Differential	32.34
Dorsolateral prefrontal cortex-Ovary	Complex	43.73
Dorsolateral prefrontal cortex-Ovary	Merge-Split	4.8
Dorsolateral prefrontal cortex-Ovary	Shifted	18.61
Dorsolateral prefrontal cortex-Ovary	Strength Change	0.53
Dorsolateral prefrontal cortex-Pancreas1	Non-Differential	29.61
Dorsolateral prefrontal cortex-Pancreas1	Complex	46.44
Dorsolateral prefrontal cortex-Pancreas1	Merge-Split	4.02
Dorsolateral prefrontal cortex-Pancreas1	Shifted	19.22
Dorsolateral prefrontal cortex-Pancreas1	Strength Change	0.71
Dorsolateral prefrontal cortex-Pancreas2	Non-Differential	33.06
Dorsolateral prefrontal cortex-Pancreas2	Complex	41.47
Dorsolateral prefrontal cortex-Pancreas2	Merge-Split	5.74
Dorsolateral prefrontal cortex-Pancreas2	Shifted	19.07
Dorsolateral prefrontal cortex-Pancreas2	Strength Change	0.66
Dorsolateral prefrontal cortex-Psoas1	Non-Differential	33.29
Dorsolateral prefrontal cortex-Psoas1	Complex	41.54
Dorsolateral prefrontal cortex-Psoas1	Merge-Split	5.36
Dorsolateral prefrontal cortex-Psoas1	Shifted	18.73
Dorsolateral prefrontal cortex-Psoas1	Strength Change	1.07
Dorsolateral prefrontal cortex-Psoas2	Non-Differential	31.8
Dorsolateral prefrontal cortex-Psoas2	Complex	43.56
Dorsolateral prefrontal cortex-Psoas2	Merge-Split	5.34
Dorsolateral prefrontal cortex-Psoas2	Shifted	18.97
Dorsolateral prefrontal cortex-Psoas2	Strength Change	0.33
Dorsolateral prefrontal cortex-Right ventricle	Non-Differential	40.33
Dorsolateral prefrontal cortex-Right ventricle	Complex	34.98
Dorsolateral prefrontal cortex-Right ventricle	Merge-Split	6.56
Dorsolateral prefrontal cortex-Right ventricle	Shifted	15.77
Dorsolateral prefrontal cortex-Right ventricle	Strength Change	2.36
Dorsolateral prefrontal cortex-Small bowel	Non-Differential	30.44
Dorsolateral prefrontal cortex-Small bowel	Complex	44.9
Dorsolateral prefrontal cortex-Small bowel	Merge-Split	4.92
Dorsolateral prefrontal cortex-Small bowel	Shifted	19.04
Dorsolateral prefrontal cortex-Small bowel	Strength Change	0.7
Dorsolateral prefrontal cortex-Spleen1	Non-Differential	38.56
Dorsolateral prefrontal cortex-Spleen1	Complex	37.89
Dorsolateral prefrontal cortex-Spleen1	Merge-Split	5.94
Dorsolateral prefrontal cortex-Spleen1	Shifted	15.6
Dorsolateral prefrontal cortex-Spleen1	Strength Change	2.01
Dorsolateral prefrontal cortex-Spleen2	Non-Differential	30.28
Dorsolateral prefrontal cortex-Spleen2	Complex	46.24
Dorsolateral prefrontal cortex-Spleen2	Merge-Split	4.35
Dorsolateral prefrontal cortex-Spleen2	Shifted	18.03
Dorsolateral prefrontal cortex-Spleen2	Strength Change	1.1
Hippocampus-Left Ventricle	Non-Differential	40.72
Hippocampus-Left Ventricle	Complex	34.29
Hippocampus-Left Ventricle	Merge-Split	7.15
Hippocampus-Left Ventricle	Shifted	15.35
Hippocampus-Left Ventricle	Strength Change	2.49
Hippocampus-Liver	Non-Differential	45.07
Hippocampus-Liver	Complex	29.65
Hippocampus-Liver	Merge-Split	7.26
Hippocampus-Liver	Shifted	14.74
Hippocampus-Liver	Strength Change	3.27
Hippocampus-Lung1	Non-Differential	33.39
Hippocampus-Lung1	Complex	41.38
Hippocampus-Lung1	Merge-Split	5.74
Hippocampus-Lung1	Shifted	19.22
Hippocampus-Lung1	Strength Change	0.28
Hippocampus-Lung2	Non-Differential	31.11
Hippocampus-Lung2	Complex	44.31
Hippocampus-Lung2	Merge-Split	4.79
Hippocampus-Lung2	Shifted	19.33
Hippocampus-Lung2	Strength Change	0.45
Hippocampus-Ovary	Non-Differential	34.55
Hippocampus-Ovary	Complex	41
Hippocampus-Ovary	Merge-Split	5.96
Hippocampus-Ovary	Shifted	17.91
Hippocampus-Ovary	Strength Change	0.58
Hippocampus-Pancreas1	Non-Differential	31.07
Hippocampus-Pancreas1	Complex	43.89
Hippocampus-Pancreas1	Merge-Split	4.85
Hippocampus-Pancreas1	Shifted	19.52
Hippocampus-Pancreas1	Strength Change	0.67
Hippocampus-Pancreas2	Non-Differential	33.69
Hippocampus-Pancreas2	Complex	41.16
Hippocampus-Pancreas2	Merge-Split	5.55
Hippocampus-Pancreas2	Shifted	18.95
Hippocampus-Pancreas2	Strength Change	0.65
Hippocampus-Psoas1	Non-Differential	34.32
Hippocampus-Psoas1	Complex	39.33
Hippocampus-Psoas1	Merge-Split	6.08
Hippocampus-Psoas1	Shifted	19.46
Hippocampus-Psoas1	Strength Change	0.82
Hippocampus-Psoas2	Non-Differential	32.12
Hippocampus-Psoas2	Complex	43.71
Hippocampus-Psoas2	Merge-Split	5.47
Hippocampus-Psoas2	Shifted	18.53
Hippocampus-Psoas2	Strength Change	0.16
Hippocampus-Right ventricle	Non-Differential	40.55
Hippocampus-Right ventricle	Complex	34.97
Hippocampus-Right ventricle	Merge-Split	6.09
Hippocampus-Right ventricle	Shifted	15.97
Hippocampus-Right ventricle	Strength Change	2.43
Hippocampus-Small bowel	Non-Differential	32.22
Hippocampus-Small bowel	Complex	42.42
Hippocampus-Small bowel	Merge-Split	5.73
Hippocampus-Small bowel	Shifted	18.8
Hippocampus-Small bowel	Strength Change	0.84
Hippocampus-Spleen1	Non-Differential	37.59
Hippocampus-Spleen1	Complex	38.14
Hippocampus-Spleen1	Merge-Split	5.89
Hippocampus-Spleen1	Shifted	16.17
Hippocampus-Spleen1	Strength Change	2.22
Hippocampus-Spleen2	Non-Differential	31.5
Hippocampus-Spleen2	Complex	44.41
Hippocampus-Spleen2	Merge-Split	4.82
Hippocampus-Spleen2	Shifted	18.14
Hippocampus-Spleen2	Strength Change	1.13
Left Ventricle-Liver	Non-Differential	50.18
Left Ventricle-Liver	Complex	24.93
Left Ventricle-Liver	Merge-Split	7.23
Left Ventricle-Liver	Shifted	13.24
Left Ventricle-Liver	Strength Change	4.41
Left Ventricle-Lung1	Non-Differential	41.84
Left Ventricle-Lung1	Complex	33.26
Left Ventricle-Lung1	Merge-Split	6.47
Left Ventricle-Lung1	Shifted	16.9
Left Ventricle-Lung1	Strength Change	1.53
Left Ventricle-Lung2	Non-Differential	37.23
Left Ventricle-Lung2	Complex	40.16
Left Ventricle-Lung2	Merge-Split	5.38
Left Ventricle-Lung2	Shifted	15.76
Left Ventricle-Lung2	Strength Change	1.47
Left Ventricle-Ovary	Non-Differential	40.37
Left Ventricle-Ovary	Complex	35.81
Left Ventricle-Ovary	Merge-Split	7.31
Left Ventricle-Ovary	Shifted	15.21
Left Ventricle-Ovary	Strength Change	1.3
Left Ventricle-Pancreas1	Non-Differential	32.7
Left Ventricle-Pancreas1	Complex	43.85
Left Ventricle-Pancreas1	Merge-Split	5.2
Left Ventricle-Pancreas1	Shifted	16.93
Left Ventricle-Pancreas1	Strength Change	1.32
Left Ventricle-Pancreas2	Non-Differential	37.96
Left Ventricle-Pancreas2	Complex	37.46
Left Ventricle-Pancreas2	Merge-Split	6.63
Left Ventricle-Pancreas2	Shifted	16.73
Left Ventricle-Pancreas2	Strength Change	1.21
Left Ventricle-Psoas1	Non-Differential	39.93
Left Ventricle-Psoas1	Complex	36.08
Left Ventricle-Psoas1	Merge-Split	6.34
Left Ventricle-Psoas1	Shifted	16.16
Left Ventricle-Psoas1	Strength Change	1.49
Left Ventricle-Psoas2	Non-Differential	36.81
Left Ventricle-Psoas2	Complex	38.82
Left Ventricle-Psoas2	Merge-Split	5.63
Left Ventricle-Psoas2	Shifted	18.06
Left Ventricle-Psoas2	Strength Change	0.68
Left Ventricle-Right ventricle	Non-Differential	53.61
Left Ventricle-Right ventricle	Complex	21.86
Left Ventricle-Right ventricle	Merge-Split	8.32
Left Ventricle-Right ventricle	Shifted	11.72
Left Ventricle-Right ventricle	Strength Change	4.5
Left Ventricle-Small bowel	Non-Differential	37.07
Left Ventricle-Small bowel	Complex	39.04
Left Ventricle-Small bowel	Merge-Split	6.35
Left Ventricle-Small bowel	Shifted	16.06
Left Ventricle-Small bowel	Strength Change	1.47
Left Ventricle-Spleen1	Non-Differential	41.21
Left Ventricle-Spleen1	Complex	34.48
Left Ventricle-Spleen1	Merge-Split	6.46
Left Ventricle-Spleen1	Shifted	14.17
Left Ventricle-Spleen1	Strength Change	3.67
Left Ventricle-Spleen2	Non-Differential	35.41
Left Ventricle-Spleen2	Complex	41.89
Left Ventricle-Spleen2	Merge-Split	5.42
Left Ventricle-Spleen2	Shifted	15.89
Left Ventricle-Spleen2	Strength Change	1.39
Liver-Lung1	Non-Differential	42.92
Liver-Lung1	Complex	32.51
Liver-Lung1	Merge-Split	7.06
Liver-Lung1	Shifted	15.8
Liver-Lung1	Strength Change	1.72
Liver-Lung2	Non-Differential	40.2
Liver-Lung2	Complex	37.02
Liver-Lung2	Merge-Split	5.61
Liver-Lung2	Shifted	14.73
Liver-Lung2	Strength Change	2.44
Liver-Ovary	Non-Differential	40.67
Liver-Ovary	Complex	35.75
Liver-Ovary	Merge-Split	5.99
Liver-Ovary	Shifted	15.33
Liver-Ovary	Strength Change	2.26
Liver-Pancreas1	Non-Differential	36.82
Liver-Pancreas1	Complex	39.53
Liver-Pancreas1	Merge-Split	6.21
Liver-Pancreas1	Shifted	16.04
Liver-Pancreas1	Strength Change	1.4
Liver-Pancreas2	Non-Differential	40.85
Liver-Pancreas2	Complex	34.89
Liver-Pancreas2	Merge-Split	7.18
Liver-Pancreas2	Shifted	15.19
Liver-Pancreas2	Strength Change	1.89
Liver-Psoas1	Non-Differential	41.22
Liver-Psoas1	Complex	35.38
Liver-Psoas1	Merge-Split	5.68
Liver-Psoas1	Shifted	15.96
Liver-Psoas1	Strength Change	1.77
Liver-Psoas2	Non-Differential	39.27
Liver-Psoas2	Complex	37.15
Liver-Psoas2	Merge-Split	6.21
Liver-Psoas2	Shifted	16.59
Liver-Psoas2	Strength Change	0.79
Liver-Right ventricle	Non-Differential	50.32
Liver-Right ventricle	Complex	25.48
Liver-Right ventricle	Merge-Split	7.78
Liver-Right ventricle	Shifted	12.44
Liver-Right ventricle	Strength Change	3.98
Liver-Small bowel	Non-Differential	39.51
Liver-Small bowel	Complex	35.28
Liver-Small bowel	Merge-Split	6.33
Liver-Small bowel	Shifted	16.45
Liver-Small bowel	Strength Change	2.43
Liver-Spleen1	Non-Differential	43.08
Liver-Spleen1	Complex	34
Liver-Spleen1	Merge-Split	6.67
Liver-Spleen1	Shifted	12.66
Liver-Spleen1	Strength Change	3.59
Liver-Spleen2	Non-Differential	37
Liver-Spleen2	Complex	40.55
Liver-Spleen2	Merge-Split	5.2
Liver-Spleen2	Shifted	15.02
Liver-Spleen2	Strength Change	2.23
Lung1-Lung2	Non-Differential	29.66
Lung1-Lung2	Complex	44.13
Lung1-Lung2	Merge-Split	4.14
Lung1-Lung2	Shifted	21.7
Lung1-Lung2	Strength Change	0.36
Lung1-Ovary	Non-Differential	29.85
Lung1-Ovary	Complex	45.45
Lung1-Ovary	Merge-Split	4.59
Lung1-Ovary	Shifted	19.79
Lung1-Ovary	Strength Change	0.32
Lung1-Pancreas1	Non-Differential	29.14
Lung1-Pancreas1	Complex	45.24
Lung1-Pancreas1	Merge-Split	4.72
Lung1-Pancreas1	Shifted	20.2
Lung1-Pancreas1	Strength Change	0.7
Lung1-Pancreas2	Non-Differential	29.97
Lung1-Pancreas2	Complex	42.28
Lung1-Pancreas2	Merge-Split	5.6
Lung1-Pancreas2	Shifted	21.66
Lung1-Pancreas2	Strength Change	0.49
Lung1-Psoas1	Non-Differential	32.43
Lung1-Psoas1	Complex	40.93
Lung1-Psoas1	Merge-Split	5.07
Lung1-Psoas1	Shifted	21.01
Lung1-Psoas1	Strength Change	0.56
Lung1-Psoas2	Non-Differential	30.61
Lung1-Psoas2	Complex	43.59
Lung1-Psoas2	Merge-Split	4.52
Lung1-Psoas2	Shifted	21.25
Lung1-Psoas2	Strength Change	0.04
Lung1-Right ventricle	Non-Differential	41.52
Lung1-Right ventricle	Complex	33.21
Lung1-Right ventricle	Merge-Split	6.26
Lung1-Right ventricle	Shifted	17.12
Lung1-Right ventricle	Strength Change	1.89
Lung1-Small bowel	Non-Differential	29.64
Lung1-Small bowel	Complex	45.54
Lung1-Small bowel	Merge-Split	4.44
Lung1-Small bowel	Shifted	19.77
Lung1-Small bowel	Strength Change	0.61
Lung1-Spleen1	Non-Differential	37.28
Lung1-Spleen1	Complex	38.52
Lung1-Spleen1	Merge-Split	6.05
Lung1-Spleen1	Shifted	16.75
Lung1-Spleen1	Strength Change	1.4
Lung1-Spleen2	Non-Differential	30.15
Lung1-Spleen2	Complex	44.46
Lung1-Spleen2	Merge-Split	4.49
Lung1-Spleen2	Shifted	20.3
Lung1-Spleen2	Strength Change	0.6
Lung2-Ovary	Non-Differential	30.79
Lung2-Ovary	Complex	45.39
Lung2-Ovary	Merge-Split	5.39
Lung2-Ovary	Shifted	17.93
Lung2-Ovary	Strength Change	0.5
Lung2-Pancreas1	Non-Differential	30.71
Lung2-Pancreas1	Complex	44.13
Lung2-Pancreas1	Merge-Split	5.08
Lung2-Pancreas1	Shifted	19.1
Lung2-Pancreas1	Strength Change	0.99
Lung2-Pancreas2	Non-Differential	31.35
Lung2-Pancreas2	Complex	42.59
Lung2-Pancreas2	Merge-Split	4.87
Lung2-Pancreas2	Shifted	20.69
Lung2-Pancreas2	Strength Change	0.5
Lung2-Psoas1	Non-Differential	30.26
Lung2-Psoas1	Complex	45.5
Lung2-Psoas1	Merge-Split	4.63
Lung2-Psoas1	Shifted	19.08
Lung2-Psoas1	Strength Change	0.53
Lung2-Psoas2	Non-Differential	28.95
Lung2-Psoas2	Complex	44.23
Lung2-Psoas2	Merge-Split	4.5
Lung2-Psoas2	Shifted	22.03
Lung2-Psoas2	Strength Change	0.29
Lung2-Right ventricle	Non-Differential	36.41
Lung2-Right ventricle	Complex	41.09
Lung2-Right ventricle	Merge-Split	5.51
Lung2-Right ventricle	Shifted	15.58
Lung2-Right ventricle	Strength Change	1.41
Lung2-Small bowel	Non-Differential	28.6
Lung2-Small bowel	Complex	47.57
Lung2-Small bowel	Merge-Split	4.01
Lung2-Small bowel	Shifted	19.23
Lung2-Small bowel	Strength Change	0.59
Lung2-Spleen1	Non-Differential	37.38
Lung2-Spleen1	Complex	37.89
Lung2-Spleen1	Merge-Split	6.43
Lung2-Spleen1	Shifted	16.74
Lung2-Spleen1	Strength Change	1.56
Lung2-Spleen2	Non-Differential	31.76
Lung2-Spleen2	Complex	44.15
Lung2-Spleen2	Merge-Split	4.6
Lung2-Spleen2	Shifted	18.74
Lung2-Spleen2	Strength Change	0.75
Ovary-Pancreas1	Non-Differential	27.86
Ovary-Pancreas1	Complex	47.58
Ovary-Pancreas1	Merge-Split	5.27
Ovary-Pancreas1	Shifted	18.63
Ovary-Pancreas1	Strength Change	0.67
Ovary-Pancreas2	Non-Differential	28.41
Ovary-Pancreas2	Complex	46.45
Ovary-Pancreas2	Merge-Split	4.78
Ovary-Pancreas2	Shifted	19.81
Ovary-Pancreas2	Strength Change	0.55
Ovary-Psoas1	Non-Differential	31.28
Ovary-Psoas1	Complex	44.25
Ovary-Psoas1	Merge-Split	5.23
Ovary-Psoas1	Shifted	18.65
Ovary-Psoas1	Strength Change	0.58
Ovary-Psoas2	Non-Differential	28.05
Ovary-Psoas2	Complex	47.01
Ovary-Psoas2	Merge-Split	4.05
Ovary-Psoas2	Shifted	20.72
Ovary-Psoas2	Strength Change	0.16
Ovary-Right ventricle	Non-Differential	38.86
Ovary-Right ventricle	Complex	37.99
Ovary-Right ventricle	Merge-Split	5.31
Ovary-Right ventricle	Shifted	16.42
Ovary-Right ventricle	Strength Change	1.41
Ovary-Small bowel	Non-Differential	29.33
Ovary-Small bowel	Complex	45.82
Ovary-Small bowel	Merge-Split	4.45
Ovary-Small bowel	Shifted	19.82
Ovary-Small bowel	Strength Change	0.58
Ovary-Spleen1	Non-Differential	34.72
Ovary-Spleen1	Complex	41.17
Ovary-Spleen1	Merge-Split	5.9
Ovary-Spleen1	Shifted	16.43
Ovary-Spleen1	Strength Change	1.78
Ovary-Spleen2	Non-Differential	28.33
Ovary-Spleen2	Complex	48.94
Ovary-Spleen2	Merge-Split	4
Ovary-Spleen2	Shifted	17.8
Ovary-Spleen2	Strength Change	0.94
Pancreas1-Pancreas2	Non-Differential	30.16
Pancreas1-Pancreas2	Complex	44.68
Pancreas1-Pancreas2	Merge-Split	4.23
Pancreas1-Pancreas2	Shifted	20.16
Pancreas1-Pancreas2	Strength Change	0.77
Pancreas1-Psoas1	Non-Differential	29.58
Pancreas1-Psoas1	Complex	45.78
Pancreas1-Psoas1	Merge-Split	4.24
Pancreas1-Psoas1	Shifted	19.72
Pancreas1-Psoas1	Strength Change	0.67
Pancreas1-Psoas2	Non-Differential	30.93
Pancreas1-Psoas2	Complex	45.07
Pancreas1-Psoas2	Merge-Split	4.2
Pancreas1-Psoas2	Shifted	19.37
Pancreas1-Psoas2	Strength Change	0.43
Pancreas1-Right ventricle	Non-Differential	31.62
Pancreas1-Right ventricle	Complex	44.33
Pancreas1-Right ventricle	Merge-Split	4.69
Pancreas1-Right ventricle	Shifted	17.78
Pancreas1-Right ventricle	Strength Change	1.58
Pancreas1-Small bowel	Non-Differential	28.81
Pancreas1-Small bowel	Complex	45.75
Pancreas1-Small bowel	Merge-Split	4.52
Pancreas1-Small bowel	Shifted	20.19
Pancreas1-Small bowel	Strength Change	0.73
Pancreas1-Spleen1	Non-Differential	33.94
Pancreas1-Spleen1	Complex	41.85
Pancreas1-Spleen1	Merge-Split	5.23
Pancreas1-Spleen1	Shifted	17.52
Pancreas1-Spleen1	Strength Change	1.45
Pancreas1-Spleen2	Non-Differential	29.7
Pancreas1-Spleen2	Complex	46.56
Pancreas1-Spleen2	Merge-Split	4.99
Pancreas1-Spleen2	Shifted	17.79
Pancreas1-Spleen2	Strength Change	0.96
Pancreas2-Psoas1	Non-Differential	30.12
Pancreas2-Psoas1	Complex	44.5
Pancreas2-Psoas1	Merge-Split	3.78
Pancreas2-Psoas1	Shifted	20.98
Pancreas2-Psoas1	Strength Change	0.62
Pancreas2-Psoas2	Non-Differential	28.24
Pancreas2-Psoas2	Complex	45.14
Pancreas2-Psoas2	Merge-Split	4.29
Pancreas2-Psoas2	Shifted	22.09
Pancreas2-Psoas2	Strength Change	0.25
Pancreas2-Right ventricle	Non-Differential	37.53
Pancreas2-Right ventricle	Complex	37.98
Pancreas2-Right ventricle	Merge-Split	6.04
Pancreas2-Right ventricle	Shifted	17.21
Pancreas2-Right ventricle	Strength Change	1.24
Pancreas2-Small bowel	Non-Differential	30.33
Pancreas2-Small bowel	Complex	43.97
Pancreas2-Small bowel	Merge-Split	4.85
Pancreas2-Small bowel	Shifted	20.33
Pancreas2-Small bowel	Strength Change	0.5
Pancreas2-Spleen1	Non-Differential	36.27
Pancreas2-Spleen1	Complex	38.15
Pancreas2-Spleen1	Merge-Split	6.12
Pancreas2-Spleen1	Shifted	17.37
Pancreas2-Spleen1	Strength Change	2.1
Pancreas2-Spleen2	Non-Differential	31
Pancreas2-Spleen2	Complex	43.65
Pancreas2-Spleen2	Merge-Split	4.53
Pancreas2-Spleen2	Shifted	20.12
Pancreas2-Spleen2	Strength Change	0.7
Psoas1-Psoas2	Non-Differential	30.55
Psoas1-Psoas2	Complex	44
Psoas1-Psoas2	Merge-Split	4.65
Psoas1-Psoas2	Shifted	20.47
Psoas1-Psoas2	Strength Change	0.33
Psoas1-Right ventricle	Non-Differential	37.82
Psoas1-Right ventricle	Complex	36.82
Psoas1-Right ventricle	Merge-Split	6.64
Psoas1-Right ventricle	Shifted	16.36
Psoas1-Right ventricle	Strength Change	2.37
Psoas1-Small bowel	Non-Differential	30.18
Psoas1-Small bowel	Complex	44.11
Psoas1-Small bowel	Merge-Split	4.89
Psoas1-Small bowel	Shifted	20.12
Psoas1-Small bowel	Strength Change	0.7
Psoas1-Spleen1	Non-Differential	36.58
Psoas1-Spleen1	Complex	38.64
Psoas1-Spleen1	Merge-Split	5.98
Psoas1-Spleen1	Shifted	17.15
Psoas1-Spleen1	Strength Change	1.64
Psoas1-Spleen2	Non-Differential	29.06
Psoas1-Spleen2	Complex	44.94
Psoas1-Spleen2	Merge-Split	4.3
Psoas1-Spleen2	Shifted	21.02
Psoas1-Spleen2	Strength Change	0.68
Psoas2-Right ventricle	Non-Differential	36.57
Psoas2-Right ventricle	Complex	40
Psoas2-Right ventricle	Merge-Split	6.1
Psoas2-Right ventricle	Shifted	16.77
Psoas2-Right ventricle	Strength Change	0.57
Psoas2-Small bowel	Non-Differential	29.29
Psoas2-Small bowel	Complex	46.2
Psoas2-Small bowel	Merge-Split	4.36
Psoas2-Small bowel	Shifted	19.85
Psoas2-Small bowel	Strength Change	0.29
Psoas2-Spleen1	Non-Differential	38.65
Psoas2-Spleen1	Complex	37.22
Psoas2-Spleen1	Merge-Split	6.09
Psoas2-Spleen1	Shifted	16.97
Psoas2-Spleen1	Strength Change	1.06
Psoas2-Spleen2	Non-Differential	31.72
Psoas2-Spleen2	Complex	42.35
Psoas2-Spleen2	Merge-Split	5.29
Psoas2-Spleen2	Shifted	20.13
Psoas2-Spleen2	Strength Change	0.5
Right ventricle-Small bowel	Non-Differential	36.34
Right ventricle-Small bowel	Complex	39.4
Right ventricle-Small bowel	Merge-Split	5.07
Right ventricle-Small bowel	Shifted	17.74
Right ventricle-Small bowel	Strength Change	1.44
Right ventricle-Spleen1	Non-Differential	39.49
Right ventricle-Spleen1	Complex	35.93
Right ventricle-Spleen1	Merge-Split	6.59
Right ventricle-Spleen1	Shifted	14.16
Right ventricle-Spleen1	Strength Change	3.83
Right ventricle-Spleen2	Non-Differential	34.28
Right ventricle-Spleen2	Complex	43.88
Right ventricle-Spleen2	Merge-Split	5.01
Right ventricle-Spleen2	Shifted	15.39
Right ventricle-Spleen2	Strength Change	1.44
Small bowel-Spleen1	Non-Differential	34.92
Small bowel-Spleen1	Complex	40.81
Small bowel-Spleen1	Merge-Split	5.03
Small bowel-Spleen1	Shifted	17.65
Small bowel-Spleen1	Strength Change	1.59
Small bowel-Spleen2	Non-Differential	29.13
Small bowel-Spleen2	Complex	46.74
Small bowel-Spleen2	Merge-Split	4.75
Small bowel-Spleen2	Shifted	18.68
Small bowel-Spleen2	Strength Change	0.7
Spleen1-Spleen2	Non-Differential	40.01
Spleen1-Spleen2	Complex	37.88
Spleen1-Spleen2	Merge-Split	5.99
Spleen1-Spleen2	Shifted	14.42
Spleen1-Spleen2	Strength Change	1.69
