# Supplementary material for: TADCompare: An R Package for Differential and Temporal Analysis of Topologically Associated Domains
Source: Front Genet. 2020 Mar 10;11:158. doi: 10.3389/fgene.2020.00158 (PMC7076128; doi:10.3389/fgene.2020.00158)
Supplement: Supplementary Table 6 — Enrichment across different temporal boundary types. Temporal boundary types were identified across four time points in auxin-treated data (Rao et al., 2017). Results are shown for four types of temporal boundaries (Early Appearing, Late Appearing, Highly Common, Dynamic). Permutation p-values, along with enrichment or depletion designations, are reported. HCT-116 cell line, 40 kb resolution, chr 1–22. [file Table_6.XLSX]

## Sheet: BroadHMM
Feature	Type	Enriched/Depleted	P-value
Heterochrom/lo	Highly Common TAD	enrichment	8.39e-04
Insulator	Highly Common TAD	enrichment	1.35e-02
Weak_Promoter	Highly Common TAD	enrichment	2.77e-02
Active_Promoter	Highly Common TAD	enrichment	3.10e-01
Weak_Enhancer	Highly Common TAD	enrichment	8.49e-01
Strong_Enhancer	Highly Common TAD	depletion	2.14e-02
Strong_Enhancer	Highly Common TAD	depletion	7.71e-02
Weak_Enhancer	Highly Common TAD	depletion	1.02e-01
Weak_Txn	Highly Common TAD	depletion	1.25e-01
Repetitive/CNV	Highly Common TAD	depletion	1.74e-01
Poised_Promoter	Highly Common TAD	depletion	1.90e-01
Repressed	Highly Common TAD	depletion	2.00e-01
Txn_Elongation	Highly Common TAD	depletion	5.89e-01
Txn_Transition	Highly Common TAD	depletion	7.46e-01
Repetitive/CNV	Highly Common TAD	depletion	7.84e-01
Insulator	Early Appearing TAD	enrichment	5.26e-04
Active_Promoter	Early Appearing TAD	enrichment	5.44e-02
Weak_Promoter	Early Appearing TAD	enrichment	2.24e-01
Heterochrom/lo	Early Appearing TAD	enrichment	2.30e-01
Weak_Enhancer	Early Appearing TAD	enrichment	5.67e-01
Txn_Transition	Early Appearing TAD	depletion	2.79e-01
Weak_Enhancer	Early Appearing TAD	depletion	3.41e-01
Txn_Elongation	Early Appearing TAD	depletion	4.70e-01
Poised_Promoter	Early Appearing TAD	depletion	4.92e-01
Strong_Enhancer	Early Appearing TAD	depletion	6.83e-01
Repressed	Early Appearing TAD	depletion	6.91e-01
Repetitive/CNV	Early Appearing TAD	depletion	7.29e-01
Weak_Txn	Early Appearing TAD	depletion	8.51e-01
Repetitive/CNV	Early Appearing TAD	depletion	9.64e-01
Strong_Enhancer	Early Appearing TAD	depletion	9.88e-01
Insulator	Late Appearing TAD	enrichment	2.04e-12
Heterochrom/lo	Late Appearing TAD	enrichment	7.00e-09
Weak_Promoter	Late Appearing TAD	enrichment	6.59e-05
Weak_Enhancer	Late Appearing TAD	enrichment	1.34e-02
Active_Promoter	Late Appearing TAD	enrichment	2.97e-01
Weak_Txn	Late Appearing TAD	depletion	1.10e-02
Txn_Transition	Late Appearing TAD	depletion	4.38e-02
Strong_Enhancer	Late Appearing TAD	depletion	1.65e-01
Strong_Enhancer	Late Appearing TAD	depletion	2.74e-01
Weak_Enhancer	Late Appearing TAD	depletion	2.96e-01
Repressed	Late Appearing TAD	depletion	4.31e-01
Txn_Elongation	Late Appearing TAD	depletion	4.46e-01
Repetitive/CNV	Late Appearing TAD	depletion	7.26e-01
Poised_Promoter	Late Appearing TAD	depletion	7.38e-01
Repetitive/CNV	Late Appearing TAD	depletion	7.86e-01
Weak_Enhancer	Early Disappearing TAD	enrichment	8.94e-02
Weak_Promoter	Early Disappearing TAD	enrichment	1.84e-01
Heterochrom/lo	Early Disappearing TAD	enrichment	6.42e-01
Active_Promoter	Early Disappearing TAD	enrichment	7.86e-01
Insulator	Early Disappearing TAD	enrichment	8.10e-01
Txn_Elongation	Early Disappearing TAD	depletion	1.97e-01
Strong_Enhancer	Early Disappearing TAD	depletion	2.71e-01
Strong_Enhancer	Early Disappearing TAD	depletion	4.64e-01
Weak_Txn	Early Disappearing TAD	depletion	7.19e-01
Txn_Transition	Early Disappearing TAD	depletion	7.19e-01
Repressed	Early Disappearing TAD	depletion	8.09e-01
Weak_Enhancer	Early Disappearing TAD	depletion	8.12e-01
Poised_Promoter	Early Disappearing TAD	depletion	8.91e-01
Repetitive/CNV	Early Disappearing TAD	depletion	9.89e-01
Repetitive/CNV	Early Disappearing TAD	depletion	9.90e-01
Insulator	Late Disappearing TAD	enrichment	2.21e-01
Heterochrom/lo	Late Disappearing TAD	enrichment	2.41e-01
Weak_Promoter	Late Disappearing TAD	enrichment	3.64e-01
Weak_Enhancer	Late Disappearing TAD	enrichment	5.31e-01
Active_Promoter	Late Disappearing TAD	enrichment	5.33e-01
Poised_Promoter	Late Disappearing TAD	depletion	4.92e-02
Repressed	Late Disappearing TAD	depletion	6.14e-02
Strong_Enhancer	Late Disappearing TAD	depletion	1.24e-01
Strong_Enhancer	Late Disappearing TAD	depletion	6.42e-01
Repetitive/CNV	Late Disappearing TAD	depletion	6.50e-01
Repetitive/CNV	Late Disappearing TAD	depletion	7.18e-01
Txn_Elongation	Late Disappearing TAD	depletion	7.20e-01
Weak_Enhancer	Late Disappearing TAD	depletion	7.46e-01
Txn_Transition	Late Disappearing TAD	depletion	7.81e-01
Weak_Txn	Late Disappearing TAD	depletion	9.50e-01
Heterochrom/lo	Dynamic TAD	enrichment	4.33e-02
Insulator	Dynamic TAD	enrichment	2.03e-01
Weak_Promoter	Dynamic TAD	enrichment	7.05e-01
Active_Promoter	Dynamic TAD	enrichment	8.79e-01
Weak_Enhancer	Dynamic TAD	enrichment	9.45e-01
Strong_Enhancer	Dynamic TAD	depletion	4.61e-02
Txn_Transition	Dynamic TAD	depletion	6.69e-02
Txn_Elongation	Dynamic TAD	depletion	1.72e-01
Repressed	Dynamic TAD	depletion	1.87e-01
Strong_Enhancer	Dynamic TAD	depletion	2.03e-01
Repetitive/CNV	Dynamic TAD	depletion	4.29e-01
Weak_Enhancer	Dynamic TAD	depletion	6.09e-01
Repetitive/CNV	Dynamic TAD	depletion	7.85e-01
Weak_Txn	Dynamic TAD	depletion	9.59e-01
Poised_Promoter	Dynamic TAD	depletion	1.00e+00

## Sheet: TFBS
Feature	Type	Enriched/Depleted	P-value
Sydh-Ctcfsc15914c20	Highly Common TAD	enrichment	1.84e-06
Uw-Ctcf	Highly Common TAD	enrichment	4.00e-05
Uta-Ctcf	Highly Common TAD	enrichment	1.60e-04
Broad-Ctcf	Highly Common TAD	enrichment	2.61e-04
Sydh-Znf143166181ap	Highly Common TAD	enrichment	4.77e-04
Haib-Rad21V0416101	Highly Common TAD	enrichment	6.36e-04
Sydh-Rad21Iggrab	Highly Common TAD	enrichment	2.56e-03
Sydh-Smc3ab9263Iggmus	Highly Common TAD	enrichment	9.58e-03
Haib-Pou2f2Pcr1x	Highly Common TAD	enrichment	1.58e-01
Haib-Foxm1sc502V0422111	Highly Common TAD	enrichment	1.75e-01
Haib-Elf1sc631V0416101	Highly Common TAD	enrichment	2.01e-01
Sydh-Mxi1Iggmus	Highly Common TAD	enrichment	2.58e-01
Haib-Pax5c20Pcr1x	Highly Common TAD	enrichment	3.45e-01
Sydh-Nrf1Iggmus	Highly Common TAD	enrichment	3.98e-01
Haib-Yy1sc281Pcr1x	Highly Common TAD	enrichment	4.42e-01
Haib-Pmlsc71910V0422111	Highly Common TAD	enrichment	4.51e-01
Haib-GabpPcr2x	Highly Common TAD	enrichment	5.22e-01
Haib-Pol2Pcr2x	Highly Common TAD	enrichment	5.38e-01
Sydh-Pol2	Highly Common TAD	enrichment	6.24e-01
Uta-Pol2	Highly Common TAD	enrichment	7.82e-01
Haib-Taf1Pcr1x	Highly Common TAD	enrichment	7.86e-01
Sydh-Pol2Iggmus	Highly Common TAD	enrichment	8.00e-01
Uta-Cmyc	Highly Common TAD	enrichment	8.40e-01
Haib-Bcl3V0416101	Highly Common TAD	enrichment	8.43e-01
Sydh-Pol2s2Iggmus	Highly Common TAD	enrichment	9.25e-01
Haib-Tcf3Pcr1x	Highly Common TAD	enrichment	9.48e-01
Sydh-Stat1	Highly Common TAD	depletion	6.62e-04
Haib-Cebpbsc150V0422111	Highly Common TAD	depletion	5.60e-03
Haib-Irf4sc6059Pcr1x	Highly Common TAD	depletion	4.19e-02
Haib-Mef2aPcr1x	Highly Common TAD	depletion	9.81e-02
Haib-Mta3sc81325V0422111	Highly Common TAD	depletion	1.23e-01
Sydh-NfybIggmus	Highly Common TAD	depletion	1.39e-01
Sydh-Tblr1ab24550Iggmus	Highly Common TAD	depletion	1.52e-01
Sydh-NfkbTnfaIggrab	Highly Common TAD	depletion	2.10e-01
Haib-Bclaf101388V0416101	Highly Common TAD	depletion	2.13e-01
Sydh-Chd2ab68301Iggmus	Highly Common TAD	depletion	2.13e-01
Haib-Usf1Pcr2x	Highly Common TAD	depletion	2.19e-01
Haib-Nfatc1sc17834V0422111	Highly Common TAD	depletion	2.55e-01
Haib-Tcf12Pcr1x	Highly Common TAD	depletion	2.62e-01
Haib-Sp1Pcr1x	Highly Common TAD	depletion	2.64e-01
Haib-Bcl11aPcr1x	Highly Common TAD	depletion	2.69e-01
Haib-Atf2sc81188V0422111	Highly Common TAD	depletion	3.05e-01
Sydh-P300Iggmus	Highly Common TAD	depletion	3.11e-01
Sydh-Elk112771Iggmus	Highly Common TAD	depletion	3.20e-01
Sydh-TbpIggmus	Highly Common TAD	depletion	3.45e-01
Sydh-Sin3anb6001263Iggmus	Highly Common TAD	depletion	3.58e-01
Sydh-Mazab85725Iggmus	Highly Common TAD	depletion	3.64e-01
Sydh-Chd1a301218aIggmus	Highly Common TAD	depletion	3.70e-01
Haib-Nficsc81335V0422111	Highly Common TAD	depletion	3.81e-01
Haib-Zeb1sc25388V0416102	Highly Common TAD	depletion	3.88e-01
Haib-BatfPcr1x	Highly Common TAD	depletion	4.34e-01
Sydh-Bhlhe40cIggmus	Highly Common TAD	depletion	4.48e-01
Haib-Ebf1sc137065Pcr1x	Highly Common TAD	depletion	4.55e-01
Sydh-Ikzf1iknucla	Highly Common TAD	depletion	5.14e-01
Sydh-MaxIggmus	Highly Common TAD	depletion	5.23e-01
Haib-Egr1Pcr2x	Highly Common TAD	depletion	5.97e-01
Haib-Pax5n19Pcr1x	Highly Common TAD	depletion	6.17e-01
Sydh-Ebf1sc137065	Highly Common TAD	depletion	6.25e-01
Haib-Stat5asc74442V0422111	Highly Common TAD	depletion	6.68e-01
Sydh-WhipIggmus	Highly Common TAD	depletion	7.03e-01
Sydh-Pol3	Highly Common TAD	depletion	7.21e-01
Sydh-Stat3Iggmus	Highly Common TAD	depletion	7.26e-01
Sydh-Rfx5200401194Iggmus	Highly Common TAD	depletion	7.43e-01
Sydh-E2f4Iggmus	Highly Common TAD	depletion	7.53e-01
Haib-Pol24h8Pcr1x	Highly Common TAD	depletion	7.72e-01
Haib-Mef2csc13268V0416101	Highly Common TAD	depletion	7.81e-01
Haib-SrfPcr2x	Highly Common TAD	depletion	7.83e-01
Haib-Runx3sc101553V0422111	Highly Common TAD	depletion	7.93e-01
Haib-Six5Pcr1x	Highly Common TAD	depletion	8.00e-01
Broad-Ezh239875	Highly Common TAD	depletion	8.40e-01
Haib-P300Pcr1x	Highly Common TAD	depletion	8.65e-01
Haib-Atf3Pcr1x	Highly Common TAD	depletion	9.18e-01
Sydh-P300b	Highly Common TAD	depletion	9.31e-01
Haib-Pu1Pcr1x	Highly Common TAD	depletion	9.41e-01
Haib-Ets1Pcr1x	Highly Common TAD	depletion	9.50e-01
Sydh-Yy1	Highly Common TAD	depletion	9.50e-01
Sydh-Zzz3	Highly Common TAD	depletion	9.58e-01
Haib-RxraPcr1x	Highly Common TAD	depletion	9.66e-01
Sydh-Cfos	Highly Common TAD	depletion	9.69e-01
Sydh-Jund	Highly Common TAD	depletion	9.69e-01
Sydh-Usf2Iggmus	Highly Common TAD	depletion	9.72e-01
Haib-NrsfPcr1x	Highly Common TAD	depletion	9.76e-01
Sydh-NfyaIggmus	Highly Common TAD	depletion	9.82e-01
Sydh-Corestsc30189Iggmus	Highly Common TAD	depletion	9.92e-01
Haib-Pbx3Pcr1x	Highly Common TAD	depletion	9.98e-01
Haib-Zbtb33Pcr1x	Highly Common TAD	depletion	9.98e-01
Sydh-Brca1a300Iggmus	Highly Common TAD	depletion	1.00e+00
Sydh-Nfe2sc22827	Highly Common TAD	depletion	1.00e+00
Sydh-Tr4	Highly Common TAD	depletion	1.00e+00
Uta-Ctcf	Early Appearing TAD	enrichment	1.06e-09
Broad-Ctcf	Early Appearing TAD	enrichment	7.76e-09
Sydh-Ctcfsc15914c20	Early Appearing TAD	enrichment	2.90e-07
Uw-Ctcf	Early Appearing TAD	enrichment	4.66e-07
Haib-Rad21V0416101	Early Appearing TAD	enrichment	9.58e-06
Sydh-Rad21Iggrab	Early Appearing TAD	enrichment	2.55e-05
Sydh-Znf143166181ap	Early Appearing TAD	enrichment	1.16e-04
Sydh-Smc3ab9263Iggmus	Early Appearing TAD	enrichment	2.40e-04
Haib-Bcl3V0416101	Early Appearing TAD	enrichment	8.14e-02
Haib-Pou2f2Pcr1x	Early Appearing TAD	enrichment	1.03e-01
Sydh-Pol2s2Iggmus	Early Appearing TAD	enrichment	2.18e-01
Haib-Tcf3Pcr1x	Early Appearing TAD	enrichment	2.53e-01
Sydh-Nrf1Iggmus	Early Appearing TAD	enrichment	2.54e-01
Haib-GabpPcr2x	Early Appearing TAD	enrichment	2.95e-01
Haib-Pol2Pcr2x	Early Appearing TAD	enrichment	3.18e-01
Haib-Foxm1sc502V0422111	Early Appearing TAD	enrichment	3.56e-01
Sydh-Mxi1Iggmus	Early Appearing TAD	enrichment	3.90e-01
Sydh-Pol2Iggmus	Early Appearing TAD	enrichment	3.99e-01
Haib-Pmlsc71910V0422111	Early Appearing TAD	enrichment	4.34e-01
Haib-Yy1sc281Pcr1x	Early Appearing TAD	enrichment	5.24e-01
Haib-Taf1Pcr1x	Early Appearing TAD	enrichment	5.36e-01
Sydh-Pol2	Early Appearing TAD	enrichment	5.58e-01
Uta-Pol2	Early Appearing TAD	enrichment	5.95e-01
Uta-Cmyc	Early Appearing TAD	enrichment	7.35e-01
Haib-Pax5c20Pcr1x	Early Appearing TAD	enrichment	8.12e-01
Haib-Elf1sc631V0416101	Early Appearing TAD	enrichment	8.32e-01
Sydh-MaxIggmus	Early Appearing TAD	depletion	1.97e-01
Sydh-Stat3Iggmus	Early Appearing TAD	depletion	2.35e-01
Haib-Ets1Pcr1x	Early Appearing TAD	depletion	2.71e-01
Haib-Stat5asc74442V0422111	Early Appearing TAD	depletion	3.02e-01
Sydh-Cfos	Early Appearing TAD	depletion	3.21e-01
Haib-Mef2aPcr1x	Early Appearing TAD	depletion	3.47e-01
Sydh-Ebf1sc137065	Early Appearing TAD	depletion	3.50e-01
Haib-Bclaf101388V0416101	Early Appearing TAD	depletion	3.95e-01
Sydh-Mazab85725Iggmus	Early Appearing TAD	depletion	4.05e-01
Broad-Ezh239875	Early Appearing TAD	depletion	4.28e-01
Haib-Ebf1sc137065Pcr1x	Early Appearing TAD	depletion	4.35e-01
Sydh-Sin3anb6001263Iggmus	Early Appearing TAD	depletion	4.41e-01
Haib-Nficsc81335V0422111	Early Appearing TAD	depletion	4.99e-01
Sydh-P300Iggmus	Early Appearing TAD	depletion	5.07e-01
Sydh-NfkbTnfaIggrab	Early Appearing TAD	depletion	5.16e-01
Haib-Runx3sc101553V0422111	Early Appearing TAD	depletion	5.33e-01
Haib-Egr1Pcr2x	Early Appearing TAD	depletion	5.39e-01
Haib-Cebpbsc150V0422111	Early Appearing TAD	depletion	5.48e-01
Sydh-Elk112771Iggmus	Early Appearing TAD	depletion	5.48e-01
Haib-Pu1Pcr1x	Early Appearing TAD	depletion	6.06e-01
Haib-Zeb1sc25388V0416102	Early Appearing TAD	depletion	6.06e-01
Haib-SrfPcr2x	Early Appearing TAD	depletion	6.10e-01
Haib-Pax5n19Pcr1x	Early Appearing TAD	depletion	6.19e-01
Sydh-Bhlhe40cIggmus	Early Appearing TAD	depletion	6.79e-01
Sydh-Chd1a301218aIggmus	Early Appearing TAD	depletion	6.82e-01
Haib-Sp1Pcr1x	Early Appearing TAD	depletion	6.97e-01
Haib-Atf2sc81188V0422111	Early Appearing TAD	depletion	7.01e-01
Haib-Pbx3Pcr1x	Early Appearing TAD	depletion	7.22e-01
Haib-Atf3Pcr1x	Early Appearing TAD	depletion	7.27e-01
Sydh-Usf2Iggmus	Early Appearing TAD	depletion	7.38e-01
Haib-Tcf12Pcr1x	Early Appearing TAD	depletion	7.45e-01
Haib-Irf4sc6059Pcr1x	Early Appearing TAD	depletion	7.48e-01
Sydh-P300b	Early Appearing TAD	depletion	7.51e-01
Haib-BatfPcr1x	Early Appearing TAD	depletion	7.81e-01
Haib-Bcl11aPcr1x	Early Appearing TAD	depletion	8.20e-01
Sydh-Ikzf1iknucla	Early Appearing TAD	depletion	8.28e-01
Sydh-Rfx5200401194Iggmus	Early Appearing TAD	depletion	8.44e-01
Sydh-Tblr1ab24550Iggmus	Early Appearing TAD	depletion	8.56e-01
Sydh-Chd2ab68301Iggmus	Early Appearing TAD	depletion	8.67e-01
Haib-Six5Pcr1x	Early Appearing TAD	depletion	8.72e-01
Sydh-WhipIggmus	Early Appearing TAD	depletion	8.72e-01
Sydh-NfybIggmus	Early Appearing TAD	depletion	8.95e-01
Haib-Usf1Pcr2x	Early Appearing TAD	depletion	9.14e-01
Sydh-Stat1	Early Appearing TAD	depletion	9.33e-01
Sydh-TbpIggmus	Early Appearing TAD	depletion	9.39e-01
Sydh-Nfe2sc22827	Early Appearing TAD	depletion	9.47e-01
Haib-Nfatc1sc17834V0422111	Early Appearing TAD	depletion	9.53e-01
Haib-Mef2csc13268V0416101	Early Appearing TAD	depletion	9.55e-01
Haib-RxraPcr1x	Early Appearing TAD	depletion	9.62e-01
Sydh-Yy1	Early Appearing TAD	depletion	9.69e-01
Haib-Mta3sc81325V0422111	Early Appearing TAD	depletion	9.79e-01
Sydh-E2f4Iggmus	Early Appearing TAD	depletion	9.96e-01
Sydh-Jund	Early Appearing TAD	depletion	9.96e-01
Haib-P300Pcr1x	Early Appearing TAD	depletion	9.97e-01
Haib-Zbtb33Pcr1x	Early Appearing TAD	depletion	9.98e-01
Sydh-Zzz3	Early Appearing TAD	depletion	9.98e-01
Haib-Pol24h8Pcr1x	Early Appearing TAD	depletion	9.99e-01
Haib-NrsfPcr1x	Early Appearing TAD	depletion	1.00e+00
Sydh-Corestsc30189Iggmus	Early Appearing TAD	depletion	1.00e+00
Sydh-NfyaIggmus	Early Appearing TAD	depletion	1.00e+00
Sydh-Tr4	Early Appearing TAD	depletion	1.00e+00
Uta-Ctcf	Late Appearing TAD	enrichment	2.88e-14
Broad-Ctcf	Late Appearing TAD	enrichment	1.80e-13
Uw-Ctcf	Late Appearing TAD	enrichment	3.81e-13
Sydh-Ctcfsc15914c20	Late Appearing TAD	enrichment	4.63e-13
Sydh-Rad21Iggrab	Late Appearing TAD	enrichment	4.98e-12
Haib-Rad21V0416101	Late Appearing TAD	enrichment	3.00e-11
Sydh-Znf143166181ap	Late Appearing TAD	enrichment	1.11e-08
Sydh-Smc3ab9263Iggmus	Late Appearing TAD	enrichment	4.41e-08
Haib-Taf1Pcr1x	Late Appearing TAD	enrichment	3.51e-02
Uta-Cmyc	Late Appearing TAD	enrichment	1.96e-01
Haib-Foxm1sc502V0422111	Late Appearing TAD	enrichment	2.15e-01
Haib-Yy1sc281Pcr1x	Late Appearing TAD	enrichment	2.30e-01
Haib-Bcl3V0416101	Late Appearing TAD	enrichment	2.36e-01
Sydh-Mxi1Iggmus	Late Appearing TAD	enrichment	3.92e-01
Haib-Elf1sc631V0416101	Late Appearing TAD	enrichment	4.20e-01
Haib-Pol2Pcr2x	Late Appearing TAD	enrichment	5.56e-01
Haib-Pou2f2Pcr1x	Late Appearing TAD	enrichment	6.10e-01
Sydh-Pol2s2Iggmus	Late Appearing TAD	enrichment	6.90e-01
Haib-Pmlsc71910V0422111	Late Appearing TAD	enrichment	8.28e-01
Uta-Pol2	Late Appearing TAD	enrichment	8.51e-01
Haib-Pax5c20Pcr1x	Late Appearing TAD	enrichment	8.64e-01
Sydh-Nrf1Iggmus	Late Appearing TAD	enrichment	8.75e-01
Sydh-Pol2	Late Appearing TAD	enrichment	8.80e-01
Haib-GabpPcr2x	Late Appearing TAD	enrichment	8.83e-01
Haib-Tcf3Pcr1x	Late Appearing TAD	enrichment	9.36e-01
Sydh-Pol2Iggmus	Late Appearing TAD	enrichment	9.91e-01
Sydh-Sin3anb6001263Iggmus	Late Appearing TAD	depletion	1.77e-03
Sydh-Ebf1sc137065	Late Appearing TAD	depletion	4.85e-03
Sydh-WhipIggmus	Late Appearing TAD	depletion	5.56e-02
Haib-Pu1Pcr1x	Late Appearing TAD	depletion	6.42e-02
Haib-Ebf1sc137065Pcr1x	Late Appearing TAD	depletion	6.43e-02
Haib-Bcl11aPcr1x	Late Appearing TAD	depletion	7.91e-02
Haib-Stat5asc74442V0422111	Late Appearing TAD	depletion	8.75e-02
Sydh-Znf274	Late Appearing TAD	depletion	9.23e-02
Sydh-Bhlhe40cIggmus	Late Appearing TAD	depletion	1.30e-01
Haib-Nficsc81335V0422111	Late Appearing TAD	depletion	1.39e-01
Haib-BatfPcr1x	Late Appearing TAD	depletion	1.44e-01
Sydh-P300Iggmus	Late Appearing TAD	depletion	1.52e-01
Haib-Six5Pcr1x	Late Appearing TAD	depletion	1.90e-01
Haib-Zeb1sc25388V0416102	Late Appearing TAD	depletion	1.96e-01
Sydh-Ikzf1iknucla	Late Appearing TAD	depletion	2.19e-01
Haib-Pax5n19Pcr1x	Late Appearing TAD	depletion	2.47e-01
Haib-Ets1Pcr1x	Late Appearing TAD	depletion	2.61e-01
Sydh-MaxIggmus	Late Appearing TAD	depletion	2.95e-01
Sydh-Mazab85725Iggmus	Late Appearing TAD	depletion	2.99e-01
Haib-Usf1Pcr2x	Late Appearing TAD	depletion	3.07e-01
Haib-NrsfPcr1x	Late Appearing TAD	depletion	3.17e-01
Sydh-Yy1	Late Appearing TAD	depletion	3.27e-01
Haib-P300Pcr1x	Late Appearing TAD	depletion	3.38e-01
Haib-Sp1Pcr1x	Late Appearing TAD	depletion	3.46e-01
Haib-Irf4sc6059Pcr1x	Late Appearing TAD	depletion	3.78e-01
Haib-Bclaf101388V0416101	Late Appearing TAD	depletion	4.04e-01
Sydh-NfybIggmus	Late Appearing TAD	depletion	4.08e-01
Broad-Ezh239875	Late Appearing TAD	depletion	4.25e-01
Sydh-P300b	Late Appearing TAD	depletion	4.66e-01
Haib-Atf2sc81188V0422111	Late Appearing TAD	depletion	4.85e-01
Haib-Tcf12Pcr1x	Late Appearing TAD	depletion	5.12e-01
Haib-Cebpbsc150V0422111	Late Appearing TAD	depletion	5.17e-01
Sydh-Stat3Iggmus	Late Appearing TAD	depletion	5.30e-01
Sydh-Tblr1ab24550Iggmus	Late Appearing TAD	depletion	5.57e-01
Haib-SrfPcr2x	Late Appearing TAD	depletion	5.58e-01
Haib-Mta3sc81325V0422111	Late Appearing TAD	depletion	5.61e-01
Haib-Mef2aPcr1x	Late Appearing TAD	depletion	5.64e-01
Sydh-Cfos	Late Appearing TAD	depletion	6.10e-01
Haib-Mef2csc13268V0416101	Late Appearing TAD	depletion	6.62e-01
Sydh-Elk112771Iggmus	Late Appearing TAD	depletion	6.80e-01
Haib-Pbx3Pcr1x	Late Appearing TAD	depletion	6.84e-01
Sydh-NfkbTnfaIggrab	Late Appearing TAD	depletion	6.95e-01
Sydh-Chd2ab68301Iggmus	Late Appearing TAD	depletion	7.03e-01
Haib-Runx3sc101553V0422111	Late Appearing TAD	depletion	7.04e-01
Haib-Egr1Pcr2x	Late Appearing TAD	depletion	7.90e-01
Haib-Nfatc1sc17834V0422111	Late Appearing TAD	depletion	8.40e-01
Haib-Pol24h8Pcr1x	Late Appearing TAD	depletion	8.86e-01
Sydh-Brca1a300Iggmus	Late Appearing TAD	depletion	9.19e-01
Sydh-Usf2Iggmus	Late Appearing TAD	depletion	9.36e-01
Sydh-E2f4Iggmus	Late Appearing TAD	depletion	9.49e-01
Sydh-Nfe2sc22827	Late Appearing TAD	depletion	9.60e-01
Sydh-Chd1a301218aIggmus	Late Appearing TAD	depletion	9.79e-01
Sydh-TbpIggmus	Late Appearing TAD	depletion	9.83e-01
Haib-Atf3Pcr1x	Late Appearing TAD	depletion	9.84e-01
Sydh-Stat1	Late Appearing TAD	depletion	9.84e-01
Sydh-Rfx5200401194Iggmus	Late Appearing TAD	depletion	9.92e-01
Sydh-Jund	Late Appearing TAD	depletion	9.98e-01
Sydh-NfyaIggmus	Late Appearing TAD	depletion	9.99e-01
Haib-RxraPcr1x	Late Appearing TAD	depletion	1.00e+00
Haib-Zbtb33Pcr1x	Late Appearing TAD	depletion	1.00e+00
Sydh-Corestsc30189Iggmus	Late Appearing TAD	depletion	1.00e+00
Sydh-Tr4	Late Appearing TAD	depletion	1.00e+00
Sydh-Zzz3	Late Appearing TAD	depletion	1.00e+00
Haib-Elf1sc631V0416101	Early Disappearing TAD	enrichment	2.07e-03
Haib-Pax5c20Pcr1x	Early Disappearing TAD	enrichment	2.61e-02
Uta-Pol2	Early Disappearing TAD	enrichment	2.88e-02
Sydh-Pol2Iggmus	Early Disappearing TAD	enrichment	3.51e-02
Haib-Pmlsc71910V0422111	Early Disappearing TAD	enrichment	4.54e-02
Haib-Taf1Pcr1x	Early Disappearing TAD	enrichment	6.56e-02
Haib-Tcf3Pcr1x	Early Disappearing TAD	enrichment	6.88e-02
Sydh-Znf143166181ap	Early Disappearing TAD	enrichment	8.15e-02
Haib-Rad21V0416101	Early Disappearing TAD	enrichment	8.85e-02
Uta-Cmyc	Early Disappearing TAD	enrichment	1.01e-01
Haib-Yy1sc281Pcr1x	Early Disappearing TAD	enrichment	1.36e-01
Haib-Pol2Pcr2x	Early Disappearing TAD	enrichment	1.52e-01
Haib-Bcl3V0416101	Early Disappearing TAD	enrichment	1.58e-01
Haib-Foxm1sc502V0422111	Early Disappearing TAD	enrichment	1.58e-01
Uw-Ctcf	Early Disappearing TAD	enrichment	1.68e-01
Sydh-Pol2s2Iggmus	Early Disappearing TAD	enrichment	1.74e-01
Haib-Pou2f2Pcr1x	Early Disappearing TAD	enrichment	2.66e-01
Sydh-Rad21Iggrab	Early Disappearing TAD	enrichment	2.73e-01
Sydh-Smc3ab9263Iggmus	Early Disappearing TAD	enrichment	3.27e-01
Sydh-Pol2	Early Disappearing TAD	enrichment	3.45e-01
Haib-GabpPcr2x	Early Disappearing TAD	enrichment	4.03e-01
Sydh-Mxi1Iggmus	Early Disappearing TAD	enrichment	4.29e-01
Uta-Ctcf	Early Disappearing TAD	enrichment	4.47e-01
Sydh-Ctcfsc15914c20	Early Disappearing TAD	enrichment	5.91e-01
Broad-Ctcf	Early Disappearing TAD	enrichment	6.01e-01
Sydh-Nrf1Iggmus	Early Disappearing TAD	enrichment	6.45e-01
Sydh-Pol3	Early Disappearing TAD	depletion	8.00e-04
Haib-Sp1Pcr1x	Early Disappearing TAD	depletion	1.36e-02
Haib-Runx3sc101553V0422111	Early Disappearing TAD	depletion	2.22e-02
Haib-RxraPcr1x	Early Disappearing TAD	depletion	3.65e-02
Sydh-Mazab85725Iggmus	Early Disappearing TAD	depletion	4.08e-02
Haib-Bcl11aPcr1x	Early Disappearing TAD	depletion	4.32e-02
Sydh-Stat1	Early Disappearing TAD	depletion	4.78e-02
Haib-Zeb1sc25388V0416102	Early Disappearing TAD	depletion	5.22e-02
Sydh-Ikzf1iknucla	Early Disappearing TAD	depletion	6.36e-02
Haib-Ebf1sc137065Pcr1x	Early Disappearing TAD	depletion	6.95e-02
Haib-Mef2aPcr1x	Early Disappearing TAD	depletion	7.82e-02
Sydh-Tblr1ab24550Iggmus	Early Disappearing TAD	depletion	8.14e-02
Sydh-Ebf1sc137065	Early Disappearing TAD	depletion	9.49e-02
Haib-Pol24h8Pcr1x	Early Disappearing TAD	depletion	1.03e-01
Sydh-Chd2ab68301Iggmus	Early Disappearing TAD	depletion	1.03e-01
Haib-Egr1Pcr2x	Early Disappearing TAD	depletion	1.07e-01
Sydh-TbpIggmus	Early Disappearing TAD	depletion	1.19e-01
Haib-Atf2sc81188V0422111	Early Disappearing TAD	depletion	1.41e-01
Haib-Pax5n19Pcr1x	Early Disappearing TAD	depletion	1.45e-01
Haib-Pu1Pcr1x	Early Disappearing TAD	depletion	1.67e-01
Sydh-Stat3Iggmus	Early Disappearing TAD	depletion	1.78e-01
Haib-Nficsc81335V0422111	Early Disappearing TAD	depletion	1.82e-01
Haib-BatfPcr1x	Early Disappearing TAD	depletion	1.84e-01
Sydh-Jund	Early Disappearing TAD	depletion	1.99e-01
Haib-Mta3sc81325V0422111	Early Disappearing TAD	depletion	2.18e-01
Haib-Usf1Pcr2x	Early Disappearing TAD	depletion	2.22e-01
Sydh-Bhlhe40cIggmus	Early Disappearing TAD	depletion	2.45e-01
Sydh-NfkbTnfaIggrab	Early Disappearing TAD	depletion	2.86e-01
Sydh-E2f4Iggmus	Early Disappearing TAD	depletion	3.08e-01
Haib-Bclaf101388V0416101	Early Disappearing TAD	depletion	3.56e-01
Sydh-MaxIggmus	Early Disappearing TAD	depletion	3.82e-01
Haib-Tcf12Pcr1x	Early Disappearing TAD	depletion	4.00e-01
Haib-SrfPcr2x	Early Disappearing TAD	depletion	4.03e-01
Haib-Zbtb33Pcr1x	Early Disappearing TAD	depletion	4.14e-01
Haib-Mef2csc13268V0416101	Early Disappearing TAD	depletion	5.40e-01
Sydh-P300Iggmus	Early Disappearing TAD	depletion	5.59e-01
Haib-Stat5asc74442V0422111	Early Disappearing TAD	depletion	6.21e-01
Haib-Cebpbsc150V0422111	Early Disappearing TAD	depletion	6.56e-01
Haib-Irf4sc6059Pcr1x	Early Disappearing TAD	depletion	6.91e-01
Sydh-Chd1a301218aIggmus	Early Disappearing TAD	depletion	7.37e-01
Sydh-Usf2Iggmus	Early Disappearing TAD	depletion	7.37e-01
Haib-Nfatc1sc17834V0422111	Early Disappearing TAD	depletion	7.95e-01
Haib-Ets1Pcr1x	Early Disappearing TAD	depletion	8.00e-01
Sydh-Yy1	Early Disappearing TAD	depletion	8.20e-01
Sydh-Sin3anb6001263Iggmus	Early Disappearing TAD	depletion	8.40e-01
Sydh-WhipIggmus	Early Disappearing TAD	depletion	8.48e-01
Sydh-NfybIggmus	Early Disappearing TAD	depletion	8.58e-01
Sydh-P300b	Early Disappearing TAD	depletion	8.76e-01
Haib-P300Pcr1x	Early Disappearing TAD	depletion	8.83e-01
Haib-Pbx3Pcr1x	Early Disappearing TAD	depletion	9.32e-01
Sydh-Rfx5200401194Iggmus	Early Disappearing TAD	depletion	9.62e-01
Haib-NrsfPcr1x	Early Disappearing TAD	depletion	9.71e-01
Sydh-Cfos	Early Disappearing TAD	depletion	9.79e-01
Sydh-Zzz3	Early Disappearing TAD	depletion	9.80e-01
Sydh-Elk112771Iggmus	Early Disappearing TAD	depletion	9.93e-01
Sydh-Corestsc30189Iggmus	Early Disappearing TAD	depletion	9.94e-01
Haib-Atf3Pcr1x	Early Disappearing TAD	depletion	9.98e-01
Haib-Six5Pcr1x	Early Disappearing TAD	depletion	1.00e+00
Sydh-NfyaIggmus	Early Disappearing TAD	depletion	1.00e+00
Sydh-Tr4	Early Disappearing TAD	depletion	1.00e+00
Sydh-Pol2Iggmus	Late Disappearing TAD	enrichment	4.93e-03
Haib-Pmlsc71910V0422111	Late Disappearing TAD	enrichment	7.15e-03
Haib-Elf1sc631V0416101	Late Disappearing TAD	enrichment	8.00e-03
Haib-Taf1Pcr1x	Late Disappearing TAD	enrichment	2.23e-02
Haib-Pol2Pcr2x	Late Disappearing TAD	enrichment	2.62e-02
Sydh-Mxi1Iggmus	Late Disappearing TAD	enrichment	5.68e-02
Uta-Cmyc	Late Disappearing TAD	enrichment	1.07e-01
Sydh-Pol2	Late Disappearing TAD	enrichment	1.15e-01
Uta-Pol2	Late Disappearing TAD	enrichment	1.80e-01
Uta-Ctcf	Late Disappearing TAD	enrichment	2.22e-01
Broad-Ctcf	Late Disappearing TAD	enrichment	2.52e-01
Haib-Bcl3V0416101	Late Disappearing TAD	enrichment	3.53e-01
Sydh-Smc3ab9263Iggmus	Late Disappearing TAD	enrichment	3.66e-01
Uw-Ctcf	Late Disappearing TAD	enrichment	3.71e-01
Haib-Pou2f2Pcr1x	Late Disappearing TAD	enrichment	3.87e-01
Haib-Tcf3Pcr1x	Late Disappearing TAD	enrichment	4.57e-01
Sydh-Rad21Iggrab	Late Disappearing TAD	enrichment	4.96e-01
Sydh-Pol2s2Iggmus	Late Disappearing TAD	enrichment	5.96e-01
Sydh-Ctcfsc15914c20	Late Disappearing TAD	enrichment	6.35e-01
Haib-Rad21V0416101	Late Disappearing TAD	enrichment	7.76e-01
Haib-Pax5c20Pcr1x	Late Disappearing TAD	enrichment	8.25e-01
Sydh-Znf143166181ap	Late Disappearing TAD	enrichment	8.25e-01
Haib-Yy1sc281Pcr1x	Late Disappearing TAD	enrichment	9.34e-01
Haib-Foxm1sc502V0422111	Late Disappearing TAD	enrichment	9.54e-01
Sydh-Nrf1Iggmus	Late Disappearing TAD	enrichment	9.75e-01
Haib-GabpPcr2x	Late Disappearing TAD	enrichment	9.82e-01
Haib-Tcf12Pcr1x	Late Disappearing TAD	depletion	9.54e-02
Haib-Pol24h8Pcr1x	Late Disappearing TAD	depletion	1.29e-01
Haib-Sp1Pcr1x	Late Disappearing TAD	depletion	1.95e-01
Haib-Ebf1sc137065Pcr1x	Late Disappearing TAD	depletion	2.54e-01
Sydh-Ikzf1iknucla	Late Disappearing TAD	depletion	2.57e-01
Sydh-Sin3anb6001263Iggmus	Late Disappearing TAD	depletion	2.66e-01
Haib-Nfatc1sc17834V0422111	Late Disappearing TAD	depletion	3.10e-01
Haib-Pu1Pcr1x	Late Disappearing TAD	depletion	3.38e-01
Haib-Ets1Pcr1x	Late Disappearing TAD	depletion	4.44e-01
Haib-Stat5asc74442V0422111	Late Disappearing TAD	depletion	4.45e-01
Sydh-NfkbTnfaIggrab	Late Disappearing TAD	depletion	4.56e-01
Haib-Pbx3Pcr1x	Late Disappearing TAD	depletion	4.59e-01
Sydh-Yy1	Late Disappearing TAD	depletion	4.81e-01
Sydh-NfybIggmus	Late Disappearing TAD	depletion	4.91e-01
Sydh-Chd1a301218aIggmus	Late Disappearing TAD	depletion	4.94e-01
Sydh-MaxIggmus	Late Disappearing TAD	depletion	5.09e-01
Haib-SrfPcr2x	Late Disappearing TAD	depletion	5.46e-01
Haib-Bcl11aPcr1x	Late Disappearing TAD	depletion	5.61e-01
Sydh-P300Iggmus	Late Disappearing TAD	depletion	5.71e-01
Haib-Cebpbsc150V0422111	Late Disappearing TAD	depletion	6.15e-01
Sydh-P300b	Late Disappearing TAD	depletion	6.45e-01
Haib-Bclaf101388V0416101	Late Disappearing TAD	depletion	6.53e-01
Haib-Mta3sc81325V0422111	Late Disappearing TAD	depletion	6.54e-01
Sydh-TbpIggmus	Late Disappearing TAD	depletion	7.05e-01
Sydh-E2f4Iggmus	Late Disappearing TAD	depletion	7.28e-01
Sydh-NfyaIggmus	Late Disappearing TAD	depletion	7.36e-01
Sydh-Cfos	Late Disappearing TAD	depletion	7.44e-01
Haib-Atf2sc81188V0422111	Late Disappearing TAD	depletion	7.59e-01
Haib-Egr1Pcr2x	Late Disappearing TAD	depletion	7.61e-01
Sydh-Tblr1ab24550Iggmus	Late Disappearing TAD	depletion	7.66e-01
Haib-Zeb1sc25388V0416102	Late Disappearing TAD	depletion	7.89e-01
Sydh-Ebf1sc137065	Late Disappearing TAD	depletion	8.02e-01
Haib-Nficsc81335V0422111	Late Disappearing TAD	depletion	8.10e-01
Haib-Mef2aPcr1x	Late Disappearing TAD	depletion	8.14e-01
Haib-Irf4sc6059Pcr1x	Late Disappearing TAD	depletion	8.27e-01
Sydh-Chd2ab68301Iggmus	Late Disappearing TAD	depletion	8.35e-01
Sydh-Mazab85725Iggmus	Late Disappearing TAD	depletion	8.44e-01
Sydh-Stat1	Late Disappearing TAD	depletion	8.45e-01
Haib-Six5Pcr1x	Late Disappearing TAD	depletion	8.48e-01
Sydh-Rfx5200401194Iggmus	Late Disappearing TAD	depletion	8.56e-01
Sydh-Stat3Iggmus	Late Disappearing TAD	depletion	8.62e-01
Haib-P300Pcr1x	Late Disappearing TAD	depletion	8.70e-01
Haib-Usf1Pcr2x	Late Disappearing TAD	depletion	8.83e-01
Sydh-Usf2Iggmus	Late Disappearing TAD	depletion	8.98e-01
Sydh-Bhlhe40cIggmus	Late Disappearing TAD	depletion	9.04e-01
Haib-Pax5n19Pcr1x	Late Disappearing TAD	depletion	9.18e-01
Sydh-Tr4	Late Disappearing TAD	depletion	9.24e-01
Sydh-Elk112771Iggmus	Late Disappearing TAD	depletion	9.37e-01
Haib-Runx3sc101553V0422111	Late Disappearing TAD	depletion	9.44e-01
Haib-Mef2csc13268V0416101	Late Disappearing TAD	depletion	9.49e-01
Haib-NrsfPcr1x	Late Disappearing TAD	depletion	9.70e-01
Sydh-WhipIggmus	Late Disappearing TAD	depletion	9.70e-01
Broad-Ezh239875	Late Disappearing TAD	depletion	9.71e-01
Sydh-Nfe2sc22827	Late Disappearing TAD	depletion	9.74e-01
Haib-Zbtb33Pcr1x	Late Disappearing TAD	depletion	9.78e-01
Sydh-Corestsc30189Iggmus	Late Disappearing TAD	depletion	9.91e-01
Haib-BatfPcr1x	Late Disappearing TAD	depletion	9.93e-01
Haib-RxraPcr1x	Late Disappearing TAD	depletion	9.93e-01
Haib-Atf3Pcr1x	Late Disappearing TAD	depletion	9.94e-01
Sydh-Jund	Late Disappearing TAD	depletion	9.98e-01
Haib-Tcf3Pcr1x	Dynamic TAD	enrichment	1.03e-04
Haib-Foxm1sc502V0422111	Dynamic TAD	enrichment	7.68e-04
Haib-Taf1Pcr1x	Dynamic TAD	enrichment	1.40e-02
Sydh-Pol2s2Iggmus	Dynamic TAD	enrichment	3.49e-02
Uta-Pol2	Dynamic TAD	enrichment	4.37e-02
Haib-Pou2f2Pcr1x	Dynamic TAD	enrichment	6.61e-02
Sydh-Smc3ab9263Iggmus	Dynamic TAD	enrichment	7.32e-02
Sydh-Rad21Iggrab	Dynamic TAD	enrichment	1.12e-01
Haib-Pol2Pcr2x	Dynamic TAD	enrichment	1.33e-01
Uw-Ctcf	Dynamic TAD	enrichment	1.61e-01
Uta-Ctcf	Dynamic TAD	enrichment	1.71e-01
Haib-Elf1sc631V0416101	Dynamic TAD	enrichment	1.75e-01
Sydh-Ctcfsc15914c20	Dynamic TAD	enrichment	2.00e-01
Sydh-Mxi1Iggmus	Dynamic TAD	enrichment	2.13e-01
Haib-Rad21V0416101	Dynamic TAD	enrichment	2.40e-01
Haib-Yy1sc281Pcr1x	Dynamic TAD	enrichment	2.63e-01
Haib-Pax5c20Pcr1x	Dynamic TAD	enrichment	2.78e-01
Sydh-Pol2Iggmus	Dynamic TAD	enrichment	3.22e-01
Haib-Bcl3V0416101	Dynamic TAD	enrichment	3.76e-01
Sydh-Pol2	Dynamic TAD	enrichment	3.76e-01
Broad-Ctcf	Dynamic TAD	enrichment	5.10e-01
Uta-Cmyc	Dynamic TAD	enrichment	6.87e-01
Haib-Pmlsc71910V0422111	Dynamic TAD	enrichment	7.08e-01
Haib-GabpPcr2x	Dynamic TAD	enrichment	7.47e-01
Sydh-Nrf1Iggmus	Dynamic TAD	enrichment	7.62e-01
Sydh-Znf143166181ap	Dynamic TAD	enrichment	8.31e-01
Haib-Zbtb33Pcr1x	Dynamic TAD	depletion	6.03e-03
Haib-Mta3sc81325V0422111	Dynamic TAD	depletion	1.28e-02
Sydh-Bhlhe40cIggmus	Dynamic TAD	depletion	2.29e-02
Sydh-NfkbTnfaIggrab	Dynamic TAD	depletion	3.16e-02
Sydh-Tblr1ab24550Iggmus	Dynamic TAD	depletion	6.24e-02
Haib-Mef2aPcr1x	Dynamic TAD	depletion	9.15e-02
Haib-Runx3sc101553V0422111	Dynamic TAD	depletion	9.58e-02
Haib-Nfatc1sc17834V0422111	Dynamic TAD	depletion	1.26e-01
Haib-Stat5asc74442V0422111	Dynamic TAD	depletion	1.86e-01
Haib-Pol24h8Pcr1x	Dynamic TAD	depletion	2.15e-01
Sydh-Chd1a301218aIggmus	Dynamic TAD	depletion	2.58e-01
Haib-Sp1Pcr1x	Dynamic TAD	depletion	3.11e-01
Haib-Nficsc81335V0422111	Dynamic TAD	depletion	3.52e-01
Haib-Egr1Pcr2x	Dynamic TAD	depletion	3.87e-01
Broad-Ezh239875	Dynamic TAD	depletion	4.14e-01
Haib-Tcf12Pcr1x	Dynamic TAD	depletion	4.21e-01
Haib-Irf4sc6059Pcr1x	Dynamic TAD	depletion	4.44e-01
Haib-Mef2csc13268V0416101	Dynamic TAD	depletion	4.75e-01
Haib-Pax5n19Pcr1x	Dynamic TAD	depletion	4.75e-01
Sydh-NfyaIggmus	Dynamic TAD	depletion	4.83e-01
Sydh-WhipIggmus	Dynamic TAD	depletion	5.12e-01
Sydh-Pol3	Dynamic TAD	depletion	5.31e-01
Haib-Ebf1sc137065Pcr1x	Dynamic TAD	depletion	5.34e-01
Haib-Atf2sc81188V0422111	Dynamic TAD	depletion	5.53e-01
Haib-BatfPcr1x	Dynamic TAD	depletion	5.55e-01
Sydh-Ikzf1iknucla	Dynamic TAD	depletion	5.69e-01
Sydh-P300Iggmus	Dynamic TAD	depletion	5.70e-01
Sydh-Elk112771Iggmus	Dynamic TAD	depletion	5.92e-01
Sydh-Chd2ab68301Iggmus	Dynamic TAD	depletion	6.02e-01
Sydh-P300b	Dynamic TAD	depletion	6.61e-01
Haib-Pu1Pcr1x	Dynamic TAD	depletion	6.63e-01
Sydh-Usf2Iggmus	Dynamic TAD	depletion	6.91e-01
Haib-P300Pcr1x	Dynamic TAD	depletion	7.29e-01
Sydh-MaxIggmus	Dynamic TAD	depletion	7.46e-01
Haib-SrfPcr2x	Dynamic TAD	depletion	7.54e-01
Sydh-Cfos	Dynamic TAD	depletion	7.64e-01
Haib-Pbx3Pcr1x	Dynamic TAD	depletion	7.73e-01
Haib-Cebpbsc150V0422111	Dynamic TAD	depletion	7.74e-01
Haib-Usf1Pcr2x	Dynamic TAD	depletion	8.08e-01
Sydh-TbpIggmus	Dynamic TAD	depletion	8.13e-01
Haib-Ets1Pcr1x	Dynamic TAD	depletion	8.21e-01
Sydh-E2f4Iggmus	Dynamic TAD	depletion	8.26e-01
Haib-Bcl11aPcr1x	Dynamic TAD	depletion	8.46e-01
Sydh-Jund	Dynamic TAD	depletion	8.72e-01
Sydh-Yy1	Dynamic TAD	depletion	9.13e-01
Sydh-Tr4	Dynamic TAD	depletion	9.16e-01
Sydh-Ebf1sc137065	Dynamic TAD	depletion	9.18e-01
Sydh-Zzz3	Dynamic TAD	depletion	9.31e-01
Sydh-NfybIggmus	Dynamic TAD	depletion	9.32e-01
Haib-Bclaf101388V0416101	Dynamic TAD	depletion	9.42e-01
Sydh-Mazab85725Iggmus	Dynamic TAD	depletion	9.45e-01
Haib-Atf3Pcr1x	Dynamic TAD	depletion	9.47e-01
Haib-Zeb1sc25388V0416102	Dynamic TAD	depletion	9.47e-01
Haib-RxraPcr1x	Dynamic TAD	depletion	9.50e-01
Sydh-Sin3anb6001263Iggmus	Dynamic TAD	depletion	9.51e-01
Haib-NrsfPcr1x	Dynamic TAD	depletion	9.61e-01
Sydh-Stat3Iggmus	Dynamic TAD	depletion	9.83e-01
Haib-Six5Pcr1x	Dynamic TAD	depletion	9.88e-01
Sydh-Rfx5200401194Iggmus	Dynamic TAD	depletion	9.93e-01
Sydh-Corestsc30189Iggmus	Dynamic TAD	depletion	9.94e-01
Sydh-Stat1	Dynamic TAD	depletion	9.99e-01

## Sheet: Histones
Feature	Type	Enriched/Depleted	P-value
H3k4me1	Highly Common TAD	enrichment	1.17e-01
H2az	Highly Common TAD	enrichment	1.21e-01
H4k20me1	Highly Common TAD	enrichment	3.00e-01
H3k4me2	Highly Common TAD	enrichment	5.95e-01
H3k4me3	Highly Common TAD	enrichment	6.09e-01
H3k27ac	Highly Common TAD	depletion	9.19e-02
H3k79me2	Highly Common TAD	depletion	4.55e-01
H3k27me3	Highly Common TAD	depletion	6.00e-01
H3k36me3	Highly Common TAD	depletion	6.40e-01
H3k9me3	Highly Common TAD	depletion	7.50e-01
H3k4me3	Early Appearing TAD	enrichment	1.25e-01
H2az	Early Appearing TAD	enrichment	1.75e-01
H3k4me1	Early Appearing TAD	enrichment	1.99e-01
H4k20me1	Early Appearing TAD	enrichment	3.73e-01
H3k4me2	Early Appearing TAD	enrichment	8.50e-01
H3k36me3	Early Appearing TAD	depletion	1.95e-01
H3k9me3	Early Appearing TAD	depletion	2.96e-01
H3k79me2	Early Appearing TAD	depletion	5.85e-01
H3k27ac	Early Appearing TAD	depletion	8.10e-01
H3k27me3	Early Appearing TAD	depletion	8.53e-01
H3k4me3	Late Appearing TAD	enrichment	4.90e-02
H3k4me1	Late Appearing TAD	enrichment	9.46e-02
H4k20me1	Late Appearing TAD	enrichment	1.29e-01
H3k4me2	Late Appearing TAD	enrichment	4.73e-01
H2az	Late Appearing TAD	enrichment	6.95e-01
H3k27ac	Late Appearing TAD	depletion	4.08e-01
H3k36me3	Late Appearing TAD	depletion	4.32e-01
H3k27me3	Late Appearing TAD	depletion	5.46e-01
H3k79me2	Late Appearing TAD	depletion	9.75e-01
H3k9me3	Late Appearing TAD	depletion	9.77e-01
H2az	Early Disappearing TAD	enrichment	6.49e-02
H3k4me3	Early Disappearing TAD	enrichment	2.92e-01
H3k4me1	Early Disappearing TAD	enrichment	3.49e-01
H3k4me2	Early Disappearing TAD	enrichment	3.88e-01
H4k20me1	Early Disappearing TAD	enrichment	9.07e-01
H3k27ac	Early Disappearing TAD	depletion	6.34e-02
H3k36me3	Early Disappearing TAD	depletion	1.37e-01
H3k79me2	Early Disappearing TAD	depletion	3.76e-01
H3k27me3	Early Disappearing TAD	depletion	5.26e-01
H3k9me3	Early Disappearing TAD	depletion	6.20e-01
H3k4me3	Late Disappearing TAD	enrichment	6.25e-02
H3k4me2	Late Disappearing TAD	enrichment	1.64e-01
H3k4me1	Late Disappearing TAD	enrichment	5.55e-01
H2az	Late Disappearing TAD	enrichment	5.61e-01
H4k20me1	Late Disappearing TAD	enrichment	6.60e-01
H3k79me2	Late Disappearing TAD	depletion	1.69e-01
H3k36me3	Late Disappearing TAD	depletion	2.01e-01
H3k27ac	Late Disappearing TAD	depletion	2.77e-01
H3k9me3	Late Disappearing TAD	depletion	2.81e-01
H3k27me3	Late Disappearing TAD	depletion	9.23e-01
H3k4me1	Dynamic TAD	enrichment	2.13e-01
H3k4me3	Dynamic TAD	enrichment	6.23e-01
H4k20me1	Dynamic TAD	enrichment	6.60e-01
H3k4me2	Dynamic TAD	enrichment	7.14e-01
H2az	Dynamic TAD	enrichment	9.82e-01
H3k27ac	Dynamic TAD	depletion	3.44e-01
H3k9me3	Dynamic TAD	depletion	5.55e-01
H3k79me2	Dynamic TAD	depletion	5.80e-01
H3k27me3	Dynamic TAD	depletion	8.09e-01
H3k36me3	Dynamic TAD	depletion	9.36e-01
