# Supplementary material for: TADCompare: An R Package for Differential and Temporal Analysis of Topologically Associated Domains
Source: Front Genet. 2020 Mar 10;11:158. doi: 10.3389/fgene.2020.00158 (PMC7076128; doi:10.3389/fgene.2020.00158)
Supplement: Supplementary Table 7 — Gene ontology enrichment for different temporal boundary types. Temporal boundary types were identified across four time points in auxin-treated data (Rao et al., 2017). For each temporal boundary type, pathway analysis was performed using rGREAT (Methods), and results are separated by ontology. Boundaries with an FDR adjusted p-value of <0.3 are shown. HCT-116 cell line, 50 kb resolution, chr 1–22. [file Table_7.XLSX]

## Sheet: BioCyc Pathway
Description	Dynamic	Early Appearing	Early Disappearing	Highly Common	Late Appearing	Late Disappearing

## Sheet: GO Biological Process
Description	Dynamic	Early Appearing	Early Disappearing	Highly Common	Late Appearing	Late Disappearing
positive regulation of macromolecule metabolic process	1	0.158136	1	1	0.000278964	1
positive regulation of macromolecule biosynthetic process	1	0.158136	1	1	0.000793289	1
positive regulation of gene expression	1	0.158136	1	1	0.00213198	1
positive regulation of transcription, DNA-dependent	1	0.177409	1	1	0.00366583	1
positive regulation of cellular metabolic process	1	0.200229	1	1	0.000900541	1
aspartate family amino acid metabolic process	1	0.158136	1	1	0.0437001	1
positive regulation of metabolic process	1	0.208277	1	1	0.000900541	1
positive regulation of nucleobase-containing compound metabolic process	1	0.208277	1	1	0.00312244	1
positive regulation of RNA metabolic process	1	0.208277	1	1	0.0052656	1
positive regulation of cellular biosynthetic process	1	0.247268	1	1	0.00312244	1
positive regulation of nitrogen compound metabolic process	1	0.247268	1	1	0.00584684	1
positive regulation of biosynthetic process	1	0.253643	1	1	0.00306662	1
camera-type eye development	1	0.208277	1	1	0.0733002	1
eye development	1	0.208277	1	1	0.108564	1
development of primary sexual characteristics	1	0.290845	1	1	0.0437001	1
response to growth factor stimulus	1	0.158136	1	1	0.186481	1
regulation of sequence-specific DNA binding transcription factor activity	1	0.208277	1	1	0.156652	1
regulation of mesenchymal cell proliferation	1	0.337379	1	1	0.0437001	1
organ formation	1	0.208277	1	1	0.176161	1
retina development in camera-type eye	1	0.137297	1	1	0.247367	1
carboxylic acid catabolic process	1	0.208277	1	1	0.199385	1
enzyme linked receptor protein signaling pathway	1	0.158136	1	1	0.259968	1
metabolic process	1	0.158136	1	1	0.260981	1
reproductive structure development	1	0.381572	1	1	0.0437001	1
cellular response to growth factor stimulus	1	0.31591	1	1	0.120167	1
aspartate family amino acid biosynthetic process	1	0.158136	1	1	0.349252	1
gonad development	1	0.376353	1	1	0.134916	1
cellular metabolic process	1	0.158136	1	1	0.372658	1
sex differentiation	1	0.501887	1	1	0.0314508	1
small molecule catabolic process	1	0.208277	1	1	0.349758	1
D-amino acid catabolic process	1	0.208277	1	1	0.351991	1
negative regulation of cellular process	1	0.730496	1	0.867661	0.022335	1
urogenital system development	1	0.628357	1	1	0.0014715	1
renal system development	1	0.628357	1	1	0.00364267	1
cell fate commitment	1	0.628357	1	1	0.00585641	1
oxidation-reduction process	1	0.478061	1	1	0.157163	1
regulation of cell proliferation	1	0.628357	1	1	0.00942278	1
positive regulation of transcription from RNA polymerase II promoter	1	0.631631	1	1	0.00834009	1
anatomical structure formation involved in morphogenesis	1	0.628357	1	1	0.0132743	1
sensory organ development	1	0.628357	1	1	0.0180624	1
regulation of cell-substrate adhesion	1	0.80012	1	0.8355	0.0122321	1
negative regulation of nucleobase-containing compound metabolic process	1	0.631631	1	1	0.0191847	1
regulation of cell-matrix adhesion	1	0.556154	1	0.8355	0.262513	1
vasculature development	1	0.628357	1	1	0.0312143	1
negative regulation of RNA metabolic process	1	0.631631	1	1	0.0315454	1
negative regulation of cell proliferation	1	0.660109	1	1	0.0080342	1
negative regulation of cellular metabolic process	1	0.628357	1	1	0.0404018	1
muscle tissue development	1	0.631631	1	1	0.0404018	1
negative regulation of transcription, DNA-dependent	1	0.628357	1	1	0.0437001	1
positive regulation of mesenchymal cell proliferation	1	0.628357	1	1	0.0497402	1
prostate gland epithelium morphogenesis	1	0.628357	1	1	0.0497402	1
prostate gland morphogenesis	1	0.628357	1	1	0.0588663	1
negative regulation of nitrogen compound metabolic process	1	0.664461	1	1	0.024655	1
negative regulation of cell-substrate adhesion	1	1	1	0.590771	0.101966	1
negative regulation of macromolecule metabolic process	1	0.628357	1	1	0.0674266	1
negative regulation of macromolecule biosynthetic process	1	0.628357	1	1	0.0698902	1
negative regulation of gene expression	1	0.631631	1	1	0.0721896	1
cardiac cell differentiation	1	0.628357	1	1	0.0757893	1
cellular response to endogenous stimulus	1	0.628357	1	1	0.0820642	1
negative regulation of metabolic process	1	0.660109	1	1	0.0566754	1
negative regulation of cellular macromolecule biosynthetic process	1	0.671341	1	1	0.0474222	1
negative regulation of biological process	1	0.748283	1	0.91151	0.0607437	1
organ morphogenesis	1	0.728936	1	1	4.12933e-05	1
negative regulation of cellular biosynthetic process	1	0.671341	1	1	0.0586697	1
embryo development	1	0.728936	1	1	0.00222408	1
regulation of transcription from RNA polymerase II promoter	1	0.728936	1	1	0.00252147	1
tube development	1	0.728936	1	1	0.0052809	1
cellular amino acid catabolic process	1	0.158136	1	1	0.578577	1
smooth muscle tissue development	1	0.158136	1	1	0.578577	1
tissue development	1	0.728936	1	1	0.00788326	1
kidney development	1	0.728936	1	1	0.00809208	1
D-amino acid metabolic process	1	0.253643	1	1	0.494646	1
blood vessel morphogenesis	1	0.643009	1	1	0.105733	1
negative regulation of transcription from RNA polymerase II promoter	1	0.718212	1	1	0.0313163	1
blood vessel development	1	0.728936	1	1	0.0255256	1
retina morphogenesis in camera-type eye	1	0.253643	1	1	0.517208	1
embryonic morphogenesis	1	0.768981	1	1	0.00257072	1
prostate gland development	1	0.728936	1	1	0.0652368	1
pattern specification process	1	0.788463	1	1	0.00584684	1
epithelium development	1	0.730496	1	1	0.0652368	1
skeletal system morphogenesis	1	0.751392	1	1	0.0529787	1
morphogenesis of an epithelium	1	0.795263	1	1	0.0145302	1
negative regulation of biosynthetic process	1	0.728936	1	1	0.0857755	1
digestive system development	1	0.722683	1	1	0.0943648	1
tube morphogenesis	1	0.808793	1	1	0.0180624	1
amine catabolic process	1	0.158136	1	1	0.671425	1
cardiovascular system development	1	0.833426	1	1	0.00250173	1
transmembrane receptor protein tyrosine kinase signaling pathway	1	0.200229	1	1	0.640956	1
positive regulation of cell-matrix adhesion	1	0.730496	1	1	0.11317	1
regulation of cellular protein metabolic process	1	0.208277	1	1	0.640956	1
regulation of primary metabolic process	1	0.628357	1	1	0.221953	1
cell proliferation	1	0.808793	1	1	0.0557751	1
ovulation cycle process	1	0.208277	1	1	0.666354	1
metanephric nephron development	1	0.845387	1	1	0.0344576	1
cellular ketone metabolic process	1	0.768981	1	1	0.117138	1
carboxylic acid metabolic process	1	0.728936	1	1	0.161794	1
cellular response to radiation	1	0.758719	1	1	0.132052	1
cellular response to light stimulus	1	0.808793	1	1	0.0840894	1
regulation of stem cell differentiation	1	0.722683	1	1	0.184366	1
nephron development	1	0.808793	1	1	0.0988511	1
regulation of chondrocyte differentiation	1	0.628357	1	1	0.288019	1
positive regulation of cellular process	1	0.913368	1	1	0.00584684	1
negative regulation of Golgi to plasma membrane protein transport	1	0.728936	1	1	0.199385	1
response to radiation	1	0.808544	1	1	0.120028	1
positive regulation of epithelial cell proliferation	1	0.728936	1	1	0.201495	1
organic acid metabolic process	1	0.781585	1	1	0.156652	1
negative regulation of cell death	1	1	1	0.8355	0.10791	1
cardiac muscle tissue development	1	0.895512	1	1	0.0497402	1
regulation of signaling	1	0.839743	1	1	0.108197	1
methionine metabolic process	1	0.728936	1	1	0.219285	1
regulation of cartilage development	1	0.728936	1	1	0.219285	1
female sex differentiation	1	0.253643	1	1	0.698037	1
positive regulation of cell differentiation	1	0.93595	1	1	0.0255256	1
response to abiotic stimulus	1	0.728936	1	1	0.246247	1
developmental process involved in reproduction	1	0.808793	1	1	0.168238	1
heart development	1	0.967426	1	1	0.00965243	1
regulation of heart growth	1	0.200229	1	1	0.786481	1
mesoderm development	1	0.931016	1	1	0.0573641	1
sulfur amino acid biosynthetic process	1	0.728936	1	1	0.259968	1
digestive tract development	1	0.895512	1	1	0.0945244	1
tissue morphogenesis	1	0.995465	1	1	0.000493242	1
regulation of signal transduction	1	0.936415	1	1	0.0635831	1
anatomical structure morphogenesis	1	1	1	1	9.17417e-06	1
multicellular organismal development	1	1	1	1	0.000179791	1
anatomical structure development	1	1	1	1	0.00026926	1
system development	1	1	1	1	0.00027287	1
cell morphogenesis involved in differentiation	1	1	1	1	0.000326546	1
developmental process	1	1	1	1	0.000493242	1
cell development	1	1	1	1	0.000649645	1
negative regulation of keratinocyte differentiation	1	0.895512	1	1	0.105614	1
skeletal system development	1	1	1	1	0.00137743	1
organ development	1	1	1	1	0.0014715	1
generation of neurons	1	1	1	1	0.00251111	1
mesenchyme development	1	1	1	1	0.00304309	1
neurogenesis	1	1	1	1	0.00306662	1
regionalization	1	1	1	1	0.00306662	1
ureteric bud development	1	1	1	1	0.00306662	1
regulation of developmental process	1	1	1	1	0.00312244	1
positive regulation of biological process	1	1	1	1	0.00364267	1
positive regulation of developmental process	1	1	1	1	0.00364267	1
cell morphogenesis	1	1	1	1	0.00366583	1
cellular amino acid metabolic process	1	0.728936	1	1	0.274814	1
limb development	1	1	1	1	0.00457611	1
neuron differentiation	1	1	1	1	0.00501104	1
regulation of cell differentiation	1	1	1	1	0.00595612	1
sulfur amino acid metabolic process	1	0.890638	1	1	0.116354	1
limb morphogenesis	1	1	1	1	0.00809208	1
nervous system development	1	1	1	1	0.00823248	1
cellular component morphogenesis	1	1	1	1	0.00870256	1
regulation of protein metabolic process	1	0.260917	1	1	0.747985	1
axonogenesis	1	1	1	1	0.011522	1
nephron morphogenesis	1	1	1	1	0.0122321	1
stem cell differentiation	1	1	1	1	0.0122321	1
cell morphogenesis involved in neuron differentiation	1	1	1	1	0.0150849	1
metanephric mesenchyme development	1	1	1	1	0.0150849	1
regulation of multicellular organismal development	1	1	1	1	0.0163952	1
mesenchymal cell differentiation	1	1	1	1	0.0167034	1
extracellular matrix-cell signaling	1	1	1	0.91151	0.105614	1
inner ear development	1	1	1	1	0.0176327	1
heart morphogenesis	1	1	1	1	0.0191847	1
metanephric nephron morphogenesis	1	1	1	1	0.0201447	1
neuron projection morphogenesis	1	1	1	1	0.022073	1
positive regulation of cerebellar granule cell precursor proliferation	1	1	1	1	0.022073	1
cerebellar Purkinje cell-granule cell precursor cell signaling involved in regulation of granule cell precursor cell proliferation	1	1	1	1	0.0255256	1
regulation of organ morphogenesis	1	1	1	1	0.0255256	1
regulation of proteasomal ubiquitin-dependent protein catabolic process	1	1	1	1	0.0255256	1
negative regulation of programmed cell death	1	1	1	0.91151	0.115436	1
mesenchymal cell development	1	1	1	1	0.0272579	1
positive regulation of neural precursor cell proliferation	1	1	1	1	0.0272579	1
primary metabolic process	1	0.208277	1	1	0.819053	1
ear development	1	1	1	1	0.0312143	1
cell differentiation	1	1	1	1	0.0313163	1
cell fate specification	1	1	1	1	0.0315454	1
epithelial tube morphogenesis	1	1	1	1	0.0317416	1
nephron epithelium morphogenesis	1	1	1	1	0.0344576	1
cerebellum vasculature morphogenesis	1	1	1	0.8355	0.199385	1
regulation of cerebellar granule cell precursor proliferation	1	1	1	1	0.0360883	1
regulation of epithelial cell proliferation	1	1	1	1	0.0404018	1
morphogenesis of a branching structure	1	1	1	1	0.0431323	1
cellular component organization	1	1	1	1	0.0437001	1
kidney epithelium development	1	1	1	1	0.0437001	1
neuron development	1	1	1	1	0.0437001	1
regulation of cell development	1	1	1	1	0.0437001	1
regulation of protein catabolic process	1	1	1	1	0.0437001	1
metanephros morphogenesis	1	1	1	1	0.0462256	1
cellular response to hormone stimulus	1	0.80012	1	1	0.246247	1
central nervous system development	1	1	1	1	0.0466042	1
smoothened signaling pathway involved in regulation of cerebellar granule cell precursor cell proliferation	1	1	1	1	0.0466042	1
positive regulation of cell-substrate adhesion	1	1	1	1	0.0481346	1
cardiac ventricle morphogenesis	1	1	1	1	0.0497402	1
embryonic digit morphogenesis	1	1	1	1	0.0497402	1
kidney morphogenesis	1	1	1	1	0.0497402	1
metanephros development	1	1	1	1	0.0497402	1
multicellular organismal aging	1	1	1	1	0.0497402	1
neural crest cell development	1	1	1	1	0.0497402	1
response to fungicide	1	1	1	1	0.0497402	1
response to vitamin E	1	1	1	1	0.0497402	1
striated muscle tissue development	1	1	1	1	0.0497402	1
vasculogenesis	1	1	1	1	0.0497402	1
cellular component organization or biogenesis	1	1	1	1	0.0517043	1
cell projection morphogenesis	1	1	1	1	0.0543013	1
neuron fate commitment	1	1	1	1	0.0543013	1
negative regulation of protein kinase B signaling cascade	1	1	1	1	0.0572902	1
cellular developmental process	1	1	1	1	0.0588663	1
development of primary female sexual characteristics	1	0.247191	1	1	0.815534	1
axon guidance	1	1	1	1	0.0635831	1
embryonic organ development	1	1	1	1	0.0635831	1
regulation of cell death	1	1	1	1	0.0679629	1
neuron fate specification	1	1	1	1	0.0681997	1
cell part morphogenesis	1	1	1	1	0.0698902	1
anterior/posterior pattern specification	1	1	1	1	0.0710674	1
ovulation cycle	1	0.253643	1	1	0.819053	1
positive regulation of cell adhesion	1	1	1	1	0.0733002	1
cardiac muscle cell differentiation	1	0.784303	1	1	0.290665	1
neuron projection development	1	1	1	1	0.0766472	1
regulation of proteasomal protein catabolic process	1	1	1	1	0.0773603	1
ventral spinal cord interneuron specification	1	1	1	1	0.0778449	1
regulation of anatomical structure morphogenesis	1	1	1	1	0.0814993	1
regulation of protein modification process	1	0.253643	1	1	0.829422	1
response to external stimulus	1	1	1	1	0.0833026	1
negative regulation of smooth muscle cell proliferation	1	1	1	1	0.0840894	1
embryonic limb morphogenesis	1	1	1	1	0.0857755	1
positive regulation of DNA replication	1	1	1	1	0.0857755	1
muscle tissue morphogenesis	1	1	1	1	0.0873763	1
positive regulation of cell development	1	1	1	1	0.087923	1
morphogenesis of a branching epithelium	1	0.967426	1	1	0.122037	1
regulation of B cell differentiation	1	1	1	1	0.0959683	1
stem cell development	1	1	1	1	0.0982056	1
mesenchyme morphogenesis	1	1	1	1	0.0987673	1
metanephric epithelium development	1	1	1	1	0.0987673	1
cardiac muscle tissue morphogenesis	1	1	1	1	0.098796	1
multicellular organismal process	1	1	1	1	0.100512	1
negative regulation of apoptosis	1	1	1	1	0.101453	1
cell projection organization	1	1	1	1	0.105614	1
cellular response to manganese ion	1	1	1	1	0.105614	1
ventral midline development	1	1	1	1	0.105614	1
cellular response to nutrient levels	1	1	1	1	0.105733	1
neural crest cell differentiation	1	1	1	1	0.105733	1
neural crest cell migration	1	1	1	1	0.106017	1
regulation of neural precursor cell proliferation	1	1	1	1	0.106017	1
cellular response to retinoic acid	1	1	1	1	0.108451	1
nephron epithelium development	1	0.99728	1	1	0.112955	1
cellular response to chemical stimulus	1	1	1	1	0.111813	1
cellular response to extracellular stimulus	1	1	1	1	0.111813	1
regulation of programmed cell death	1	1	1	1	0.111813	1
cardiac chamber morphogenesis	1	1	1	1	0.112955	1
ventricular cardiac muscle tissue morphogenesis	1	1	1	1	0.112955	1
cardiac chamber development	1	1	1	1	0.11317	1
ventral spinal cord interneuron fate commitment	1	1	1	1	0.11317	1
regulation of apoptosis	1	1	1	1	0.113326	1
response to organic substance	1	0.895512	1	1	0.219285	1
cell differentiation in spinal cord	1	1	1	1	0.117138	1
epithelial cell development	1	1	1	1	0.117138	1
locomotion	1	1	1	1	0.117138	1
ureteric bud morphogenesis	1	1	1	1	0.117138	1
cellular response to hydrogen peroxide	1	1	1	1	0.118072	1
bone development	1	1	1	1	0.120028	1
positive regulation of neuroblast proliferation	1	1	1	1	0.120028	1
renal vesicle development	1	1	1	1	0.120028	1
spinal cord dorsal/ventral patterning	1	1	1	1	0.120028	1
branching morphogenesis of a tube	1	1	1	1	0.120167	1
positive regulation of Wnt receptor signaling pathway	1	1	1	1	0.121903	1
response to endogenous stimulus	1	1	1	1	0.122037	1
cloacal septation	1	0.208277	1	1	0.914275	1
cardiac ventricle development	1	1	1	1	0.127064	1
cellular response to vitamin A	1	1	1	1	0.132052	1
chondrocyte differentiation	1	1	1	1	0.132052	1
cellular response to reactive oxygen species	1	1	1	1	0.135552	1
positive regulation of branching involved in ureteric bud morphogenesis	1	1	1	1	0.135552	1
negative regulation of epidermal cell differentiation	1	0.967426	1	1	0.168238	1
regulation of Wnt receptor signaling pathway	1	1	1	1	0.142624	1
potassium ion transport	1	1	1	1	0.142692	1
response to UV	1	1	1	1	0.142692	1
mesoderm morphogenesis	1	1	1	1	0.142765	1
stem cell maintenance	1	1	1	1	0.142765	1
cartilage development	1	1	1	1	0.150356	1
embryonic organ morphogenesis	1	0.99728	1	1	0.156652	1
extracellular matrix organization	1	1	1	1	0.155277	1
epithelial tube formation	1	1	1	1	0.155926	1
cellular response to vitamin	1	1	1	1	0.156652	1
ear morphogenesis	1	1	1	1	0.156652	1
hindgut morphogenesis	1	1	1	1	0.156652	1
lymphangiogenesis	1	1	1	1	0.156652	1
nephron tubule morphogenesis	1	1	1	1	0.156652	1
NLS-bearing substrate import into nucleus	1	1	1	1	0.156652	1
regulation of catabolic process	1	1	1	1	0.156652	1
venous blood vessel development	1	1	1	1	0.156652	1
ventral spinal cord development	1	1	1	1	0.156652	1
ventral spinal cord interneuron differentiation	1	1	1	1	0.156652	1
amine metabolic process	1	1	1	1	0.157163	1
positive regulation of cellular component organization	1	1	1	1	0.157163	1
regulation of nitrogen compound metabolic process	1	1	1	1	0.157163	1
fumarate metabolic process	1	0.158136	1	1	1	1
glomerulus morphogenesis	1	0.158136	1	1	1	1
chemotaxis	1	1	1	1	0.160367	1
regulation of branching involved in ureteric bud morphogenesis	1	1	1	1	0.160731	1
protein maturation	1	1	1	1	0.160775	1
embryonic digestive tract development	1	1	1	1	0.161794	1
endochondral bone morphogenesis	1	1	1	1	0.161794	1
genitalia development	1	1	1	1	0.161794	1
spinal cord development	1	1	1	1	0.161794	1
ventricular cardiac muscle tissue development	1	1	1	1	0.161794	1
regulation of transmembrane transport	1	1	1	1	0.164519	1
heart valve formation	1	1	1	1	0.168238	1
metanephric nephron tubule morphogenesis	1	1	1	1	0.168238	1
muscle organ morphogenesis	1	1	1	1	0.168238	1
negative regulation of lipopolysaccharide-mediated signaling pathway	1	1	1	1	0.168238	1
inner ear morphogenesis	1	1	1	1	0.170206	1
cellular response to nutrient	1	1	1	1	0.171204	1
positive regulation of protein catabolic process	1	1	1	1	0.171204	1
growth	1	1	1	1	0.171625	1
morphogenesis of embryonic epithelium	1	1	1	1	0.172208	1
epithelial cell morphogenesis	1	1	1	1	0.176161	1
regulation of protein complex assembly	1	1	1	1	0.176161	1
regulation of cellular macromolecule biosynthetic process	1	1	1	1	0.179229	1
embryonic pattern specification	1	1	1	1	0.184366	1
mesenchymal to epithelial transition	1	1	1	1	0.184366	1
response to extracellular stimulus	1	1	1	1	0.184366	1
response to light stimulus	1	1	1	1	0.184366	1
dorsal/ventral pattern formation	1	1	1	1	0.18451	1
regulation of nucleobase-containing compound metabolic process	1	1	1	1	0.18451	1
cellular response to external stimulus	1	1	1	1	0.18454	1
male genitalia development	1	1	1	1	0.184999	1
regulation of antigen receptor-mediated signaling pathway	1	1	1	1	0.184999	1
cellular amine metabolic process	1	1	1	1	0.186829	1
regulation of kidney development	1	1	1	1	0.192109	1
regulation of morphogenesis of a branching structure	1	1	1	1	0.192109	1
artery development	1	0.967426	1	1	0.225994	1
B-1 B cell homeostasis	1	1	1	1	0.199385	1
blue light signaling pathway	1	1	1	1	0.199385	1
determination of left/right asymmetry in lateral mesoderm	1	1	1	1	0.199385	1
epithelial to mesenchymal transition	1	1	1	1	0.199385	1
insulin processing	1	1	1	1	0.199385	1
melanin biosynthetic process from tyrosine	1	1	1	1	0.199385	1
metanephric nephron tubule development	1	1	1	1	0.199385	1
nucleotide-excision repair, DNA damage recognition	1	1	1	1	0.199385	1
posterior mesonephric tubule development	1	1	1	1	0.199385	1
primary prostatic bud elongation	1	1	1	1	0.199385	1
protein processing involved in protein targeting to mitochondrion	1	1	1	1	0.199385	1
regulation of transcription involved in cell fate commitment	1	1	1	1	0.199385	1
sclerotome development	1	1	1	1	0.199385	1
signal release	1	1	1	1	0.199385	1
regulation of localization	1	1	1	1	0.200231	1
response to nutrient levels	1	1	1	1	0.200627	1
mesoderm formation	1	1	1	1	0.207472	1
trachea formation	1	0.208277	1	1	1	1
negative regulation of cellular component movement	1	1	1	1	0.211297	1
regulation of cell adhesion	1	1	1	1	0.211297	1
sulfur compound biosynthetic process	1	1	1	1	0.213495	1
substrate adhesion-dependent cell spreading	1	1	1	1	0.214762	1
blastoderm segmentation	1	1	1	1	0.219285	1
spinal cord patterning	1	1	1	1	0.219285	1
protein complex assembly	1	1	1	1	0.22051	1
sulfur compound metabolic process	1	1	1	1	0.221953	1
embryo development ending in birth or egg hatching	1	1	1	1	0.222793	1
developmental growth	1	1	1	1	0.228997	1
regulation of macromolecule biosynthetic process	1	1	1	1	0.234352	1
tube formation	1	1	1	1	0.234352	1
cell-cell signaling	1	1	1	1	0.239233	1
protein complex biogenesis	1	1	1	1	0.240996	1
regulation of transcription, DNA-dependent	1	1	1	1	0.241547	1
embryonic epithelial tube formation	1	1	1	1	0.242436	1
cellular process involved in reproduction	1	0.242999	1	1	1	1
regulation of RNA metabolic process	1	1	1	1	0.243711	1
lateral mesoderm development	1	1	1	1	0.246525	1
negative regulation of Ras GTPase activity	1	1	1	1	0.246525	1
regulation of attachment of spindle microtubules to kinetochore	1	1	1	1	0.246525	1
regulation of lipopolysaccharide-mediated signaling pathway	1	1	1	1	0.246525	1
venous blood vessel morphogenesis	1	1	1	1	0.246525	1
BMP signaling pathway	1	1	1	1	0.247367	1
embryonic skeletal system development	1	1	1	1	0.247367	1
metal ion transport	1	1	1	1	0.247367	1
metanephric renal vesicle morphogenesis	1	1	1	1	0.247367	1
metanephric tubule development	1	1	1	1	0.247367	1
negative regulation of fibroblast growth factor receptor signaling pathway	1	1	1	1	0.247367	1
positive regulation of phagocytosis	1	1	1	1	0.247367	1
regulation of embryonic development	1	1	1	1	0.247367	1
T cell selection	1	1	1	1	0.247367	1
response to nitrosative stress	1	0.253643	1	1	0.994907	1
ventricular cardiac myofibril development	1	0.253643	1	1	0.994907	1
regulation of phagocytosis	1	1	1	1	0.253586	1
cardiac conduction	1	0.253643	1	1	1	1
cardiac myofibril assembly	1	0.253643	1	1	1	1
glomerular capillary formation	1	0.253643	1	1	1	1
positive regulation of NK T cell differentiation	1	0.253643	1	1	1	1
cellular response to cAMP	1	1	1	1	0.259968	1
nucleobase-containing small molecule interconversion	1	1	1	1	0.259968	1
receptor clustering	1	1	1	1	0.259968	1
renal tubule morphogenesis	1	1	1	1	0.259968	1
regulation of nervous system development	1	1	1	1	0.263115	1
bone morphogenesis	1	1	1	1	0.269458	1
protein heterooligomerization	1	1	1	1	0.269458	1
segmentation	1	1	1	1	0.284162	1
positive regulation of catabolic process	1	1	1	1	0.286647	1
regulation of protein import into nucleus	1	1	1	1	0.286647	1
interaction with symbiont	1	1	1	1	0.28705	1
protein import	1	1	1	1	0.28705	1
positive regulation of proteasomal ubiquitin-dependent protein catabolic process	1	1	1	1	0.288019	1
somatic stem cell maintenance	1	1	1	1	0.288019	1
branching involved in ureteric bud morphogenesis	1	1	1	1	0.290665	1
cellular response to insulin stimulus	1	1	1	1	0.290665	1

## Sheet: GO Cellular Component
Description	Dynamic	Early Appearing	Early Disappearing	Highly Common	Late Appearing	Late Disappearing
cytoplasm	1	0.600963	1	1	0.00613205	1
cytoplasmic part	1	1	1	1	0.0254602	1
intracellular	1	1	1	1	0.0562548	1
intracellular part	1	1	1	1	0.0562548	1
membrane fraction	1	1	1	1	0.175268	1
extracellular matrix	1	1	1	1	0.201461	1
extracellular matrix part	1	1	1	1	0.201461	1
Golgi apparatus	1	1	1	1	0.201461	1
insoluble fraction	1	1	1	1	0.201461	1
intracellular organelle part	1	1	1	1	0.201461	1
nucleolus	1	1	1	1	0.201461	1
postsynaptic density	1	1	1	1	0.201461	1
melanosome membrane	1	1	1	1	0.219812	1
organelle part	1	1	1	1	0.257438	1
proteinaceous extracellular matrix	1	1	1	1	0.26303	1
synaptosome	1	1	1	1	0.26303	1

## Sheet: GO Molecular Function
Description	Dynamic	Early Appearing	Early Disappearing	Highly Common	Late Appearing	Late Disappearing
chromatin binding	1	1	1	1	0.199215	1
oxidoreductase activity	1	1	1	1	0.199215	1
sequence-specific DNA binding	1	1	1	1	0.199215	1
nucleic acid binding transcription factor activity	1	1	1	1	0.213403	1
sequence-specific DNA binding transcription factor activity	1	1	1	1	0.213403	1
PDZ domain binding	1	1	1	1	0.2331	1
nucleosomal DNA binding	1	1	0.233323	1	1	1
protein-hormone receptor activity	1	1	0.233323	1	1	1
catalytic activity	1	1	1	1	0.26389	1
potassium channel activity	1	1	1	1	0.26389	1
transforming growth factor beta receptor, cytoplasmic mediator activity	1	1	1	1	0.26389	1

## Sheet: MSigDB Pathway
Description	Dynamic	Early Appearing	Early Disappearing	Highly Common	Late Appearing	Late Disappearing
beta-Alanine metabolism	1	0.299541	1	1	1	1
Neuropeptides VIP and PACAP inhibit the apoptosis of activated T cells	1	0.299541	1	1	1	1

## Sheet: PANTHER Pathway
Description	Dynamic	Early Appearing	Early Disappearing	Highly Common	Late Appearing	Late Disappearing
p53 pathway feedback loops 2	1	0.273439	1	1	0.578141	1
TCA cycle	1	0.273439	1	1	0.612928	1
Oxidative stress response	1	0.273439	1	1	1	1
PDGF signaling pathway	1	0.273439	1	1	1	1
