# Supplementary material for: TADCompare: An R Package for Differential and Temporal Analysis of Topologically Associated Domains
Source: Front Genet. 2020 Mar 10;11:158. doi: 10.3389/fgene.2020.00158 (PMC7076128; doi:10.3389/fgene.2020.00158)
Supplement: Supplementary Table 8 — Enrichment across different consensus scores. Consensus scores were called across 17 contact matrices representing seven different cell lines. Results were dichotomized into three groups (<2, 2–4, >4) based on consensus boundary scores. Permutation p-values, along with enrichment or depletion designations, are reported. Hi-C data from Schmitt et al. (2016), 40 kb resolution, chr 1–22. [file Table_8.XLSX]

## Sheet: BroadHMM
Feature	Consensus Range	Enriched/Depleted	P-value
Insulator	>4	enrichment	1.20e-10
Heterochrom/lo	>4	enrichment	9.97e-06
Poised_Promoter	>4	enrichment	2.95e-02
Weak_Promoter	>4	enrichment	9.74e-02
Repressed	>4	enrichment	3.29e-01
Weak_Enhancer	>4	enrichment	3.56e-01
Txn_Elongation	>4	depletion	1.13e-01
Txn_Transition	>4	depletion	1.23e-01
Repetitive/CNV	>4	depletion	1.59e-01
Weak_Txn	>4	depletion	3.05e-01
Active_Promoter	>4	depletion	3.08e-01
Repetitive/CNV	>4	depletion	3.48e-01
Strong_Enhancer	>4	depletion	3.63e-01
Weak_Enhancer	>4	depletion	4.35e-01
Strong_Enhancer	>4	depletion	4.51e-01
Insulator	2-4	enrichment	3.65e-13
Weak_Promoter	2-4	enrichment	1.47e-05
Heterochrom/lo	2-4	enrichment	9.21e-05
Weak_Enhancer	2-4	enrichment	2.03e-02
Poised_Promoter	2-4	enrichment	5.12e-02
Strong_Enhancer	2-4	depletion	2.63e-02
Weak_Enhancer	2-4	depletion	3.90e-02
Strong_Enhancer	2-4	depletion	8.63e-02
Repetitive/CNV	2-4	depletion	1.62e-01
Weak_Txn	2-4	depletion	1.77e-01
Txn_Elongation	2-4	depletion	2.24e-01
Repetitive/CNV	2-4	depletion	4.40e-01
Repressed	2-4	depletion	4.52e-01
Txn_Transition	2-4	depletion	4.91e-01
Active_Promoter	2-4	depletion	7.99e-01
Weak_Enhancer	<2	enrichment	6.35e-10
Strong_Enhancer	<2	enrichment	9.78e-08
Strong_Enhancer	<2	enrichment	7.79e-07
Weak_Txn	<2	enrichment	5.30e-05
Txn_Transition	<2	enrichment	5.24e-04
Txn_Elongation	<2	enrichment	2.20e-03
Repressed	<2	enrichment	4.67e-01
Active_Promoter	<2	enrichment	5.95e-01
Insulator	<2	depletion	1.89e-15
Repetitive/CNV	<2	depletion	1.31e-11
Heterochrom/lo	<2	depletion	2.82e-08
Repetitive/CNV	<2	depletion	1.04e-07
Weak_Promoter	<2	depletion	9.60e-04
Weak_Enhancer	<2	depletion	1.75e-03
Poised_Promoter	<2	depletion	1.55e-01

## Sheet: TFBS
Feature	Consensus Range	Enriched/Depleted	P-value
Broad-Ctcf	>4	enrichment	4.65e-14
Uta-Ctcf	>4	enrichment	1.11e-13
Uw-Ctcf	>4	enrichment	1.25e-13
Sydh-Ctcfsc15914c20	>4	enrichment	2.26e-13
Haib-Rad21V0416101	>4	enrichment	4.98e-13
Sydh-Smc3ab9263Iggmus	>4	enrichment	2.43e-12
Sydh-Rad21Iggrab	>4	enrichment	3.09e-12
Sydh-Znf143166181ap	>4	enrichment	1.83e-09
Broad-Ezh239875	>4	enrichment	1.21e-01
Haib-Yy1sc281Pcr1x	>4	enrichment	3.67e-01
Haib-Foxm1sc502V0422111	>4	enrichment	7.89e-01
Haib-Pol2Pcr2x	>4	depletion	1.48e-02
Haib-Pax5n19Pcr1x	>4	depletion	2.68e-02
Haib-Pmlsc71910V0422111	>4	depletion	3.61e-02
Haib-Bcl11aPcr1x	>4	depletion	7.08e-02
Sydh-Tblr1ab24550Iggmus	>4	depletion	7.09e-02
Haib-Bcl3V0416101	>4	depletion	1.39e-01
Sydh-Bhlhe40cIggmus	>4	depletion	1.81e-01
Haib-Mta3sc81325V0422111	>4	depletion	2.02e-01
Sydh-Sin3anb6001263Iggmus	>4	depletion	2.02e-01
Haib-Nfatc1sc17834V0422111	>4	depletion	2.36e-01
Haib-Pax5c20Pcr1x	>4	depletion	2.37e-01
Sydh-Pol2s2Iggmus	>4	depletion	2.37e-01
Haib-GabpPcr2x	>4	depletion	2.43e-01
Haib-Zeb1sc25388V0416102	>4	depletion	2.44e-01
Haib-Taf1Pcr1x	>4	depletion	2.46e-01
Haib-Elf1sc631V0416101	>4	depletion	2.48e-01
Sydh-MaxIggmus	>4	depletion	2.59e-01
Haib-Stat5asc74442V0422111	>4	depletion	2.65e-01
Haib-Bclaf101388V0416101	>4	depletion	2.93e-01
Haib-Egr1Pcr2x	>4	depletion	2.99e-01
Haib-Mef2aPcr1x	>4	depletion	3.01e-01
Haib-P300Pcr1x	>4	depletion	3.04e-01
Sydh-Pol2Iggmus	>4	depletion	3.09e-01
Uta-Pol2	>4	depletion	3.46e-01
Haib-Pol24h8Pcr1x	>4	depletion	3.77e-01
Sydh-Pol2	>4	depletion	4.21e-01
Haib-Ets1Pcr1x	>4	depletion	4.27e-01
Sydh-P300Iggmus	>4	depletion	4.34e-01
Sydh-Mazab85725Iggmus	>4	depletion	4.78e-01
Haib-Pu1Pcr1x	>4	depletion	4.95e-01
Sydh-Stat3Iggmus	>4	depletion	4.95e-01
Uta-Cmyc	>4	depletion	5.15e-01
Sydh-TbpIggmus	>4	depletion	5.54e-01
Haib-Nficsc81335V0422111	>4	depletion	5.83e-01
Sydh-Ikzf1iknucla	>4	depletion	6.15e-01
Haib-Atf2sc81188V0422111	>4	depletion	6.22e-01
Haib-Mef2csc13268V0416101	>4	depletion	6.40e-01
Haib-SrfPcr2x	>4	depletion	6.68e-01
Sydh-Nrf1Iggmus	>4	depletion	6.70e-01
Haib-Tcf3Pcr1x	>4	depletion	6.78e-01
Sydh-Ebf1sc137065	>4	depletion	6.94e-01
Sydh-Usf2Iggmus	>4	depletion	7.01e-01
Haib-Ebf1sc137065Pcr1x	>4	depletion	7.14e-01
Haib-BatfPcr1x	>4	depletion	7.23e-01
Haib-Sp1Pcr1x	>4	depletion	7.37e-01
Haib-Irf4sc6059Pcr1x	>4	depletion	7.39e-01
Haib-Runx3sc101553V0422111	>4	depletion	7.41e-01
Haib-Pou2f2Pcr1x	>4	depletion	7.49e-01
Sydh-Zzz3	>4	depletion	7.61e-01
Sydh-P300b	>4	depletion	7.83e-01
Sydh-NfkbTnfaIggrab	>4	depletion	8.00e-01
Sydh-Chd2ab68301Iggmus	>4	depletion	8.05e-01
Haib-Six5Pcr1x	>4	depletion	8.09e-01
Haib-Pbx3Pcr1x	>4	depletion	8.24e-01
Sydh-Elk112771Iggmus	>4	depletion	8.40e-01
Sydh-Rfx5200401194Iggmus	>4	depletion	8.42e-01
Sydh-Cfos	>4	depletion	8.54e-01
Haib-Cebpbsc150V0422111	>4	depletion	8.58e-01
Sydh-Mxi1Iggmus	>4	depletion	8.87e-01
Sydh-E2f4Iggmus	>4	depletion	8.89e-01
Sydh-Chd1a301218aIggmus	>4	depletion	8.91e-01
Haib-Usf1Pcr2x	>4	depletion	9.31e-01
Haib-NrsfPcr1x	>4	depletion	9.43e-01
Haib-Tcf12Pcr1x	>4	depletion	9.51e-01
Sydh-WhipIggmus	>4	depletion	9.78e-01
Sydh-Stat1	>4	depletion	9.91e-01
Haib-Zbtb33Pcr1x	>4	depletion	9.92e-01
Sydh-NfybIggmus	>4	depletion	9.97e-01
Haib-Atf3Pcr1x	>4	depletion	9.99e-01
Sydh-NfyaIggmus	>4	depletion	9.99e-01
Sydh-Yy1	>4	depletion	9.99e-01
Haib-RxraPcr1x	>4	depletion	1.00e+00
Sydh-Brca1a300Iggmus	>4	depletion	1.00e+00
Sydh-Corestsc30189Iggmus	>4	depletion	1.00e+00
Sydh-Jund	>4	depletion	1.00e+00
Sydh-Nfe2sc22827	>4	depletion	1.00e+00
Sydh-Tr4	>4	depletion	1.00e+00
Broad-Ctcf	2-4	enrichment	8.90e-14
Uta-Ctcf	2-4	enrichment	1.59e-13
Sydh-Ctcfsc15914c20	2-4	enrichment	5.08e-13
Uw-Ctcf	2-4	enrichment	7.51e-13
Sydh-Rad21Iggrab	2-4	enrichment	1.59e-10
Sydh-Smc3ab9263Iggmus	2-4	enrichment	1.65e-10
Haib-Rad21V0416101	2-4	enrichment	3.52e-10
Sydh-Znf143166181ap	2-4	enrichment	5.81e-08
Haib-Yy1sc281Pcr1x	2-4	enrichment	4.80e-03
Sydh-Nrf1Iggmus	2-4	enrichment	1.51e-02
Haib-Six5Pcr1x	2-4	enrichment	2.30e-02
Haib-GabpPcr2x	2-4	enrichment	2.95e-02
Sydh-Rfx5200401194Iggmus	2-4	enrichment	5.78e-02
Sydh-NfybIggmus	2-4	enrichment	2.67e-01
Haib-Pmlsc71910V0422111	2-4	enrichment	2.75e-01
Sydh-Pol2	2-4	enrichment	3.48e-01
Sydh-Usf2Iggmus	2-4	enrichment	3.50e-01
Sydh-E2f4Iggmus	2-4	enrichment	3.56e-01
Haib-Ets1Pcr1x	2-4	enrichment	3.72e-01
Uta-Pol2	2-4	enrichment	4.21e-01
Haib-Pol2Pcr2x	2-4	enrichment	4.68e-01
Sydh-MaxIggmus	2-4	enrichment	5.20e-01
Sydh-Elk112771Iggmus	2-4	enrichment	6.08e-01
Haib-Taf1Pcr1x	2-4	enrichment	7.13e-01
Haib-Elf1sc631V0416101	2-4	enrichment	8.50e-01
Sydh-Mxi1Iggmus	2-4	enrichment	9.32e-01
Sydh-Chd1a301218aIggmus	2-4	depletion	1.17e-03
Sydh-P300Iggmus	2-4	depletion	1.18e-03
Broad-Ezh239875	2-4	depletion	1.22e-03
Haib-Nficsc81335V0422111	2-4	depletion	1.93e-02
Haib-Bcl11aPcr1x	2-4	depletion	2.83e-02
Haib-Mef2aPcr1x	2-4	depletion	2.89e-02
Haib-Pbx3Pcr1x	2-4	depletion	3.07e-02
Haib-P300Pcr1x	2-4	depletion	4.63e-02
Haib-Pax5n19Pcr1x	2-4	depletion	8.80e-02
Sydh-Tblr1ab24550Iggmus	2-4	depletion	8.88e-02
Haib-BatfPcr1x	2-4	depletion	1.17e-01
Haib-Stat5asc74442V0422111	2-4	depletion	1.23e-01
Haib-Nfatc1sc17834V0422111	2-4	depletion	1.28e-01
Haib-Pou2f2Pcr1x	2-4	depletion	1.36e-01
Haib-Atf2sc81188V0422111	2-4	depletion	1.49e-01
Haib-Ebf1sc137065Pcr1x	2-4	depletion	1.53e-01
Sydh-Sin3anb6001263Iggmus	2-4	depletion	1.56e-01
Sydh-Ikzf1iknucla	2-4	depletion	1.60e-01
Sydh-WhipIggmus	2-4	depletion	1.68e-01
Sydh-P300b	2-4	depletion	1.73e-01
Haib-Irf4sc6059Pcr1x	2-4	depletion	1.83e-01
Haib-Mef2csc13268V0416101	2-4	depletion	1.93e-01
Haib-Pax5c20Pcr1x	2-4	depletion	2.26e-01
Haib-Zeb1sc25388V0416102	2-4	depletion	2.26e-01
Sydh-NfkbTnfaIggrab	2-4	depletion	2.34e-01
Sydh-Stat3Iggmus	2-4	depletion	2.72e-01
Haib-Bclaf101388V0416101	2-4	depletion	2.94e-01
Haib-Egr1Pcr2x	2-4	depletion	3.13e-01
Haib-Zbtb33Pcr1x	2-4	depletion	3.20e-01
Haib-Tcf12Pcr1x	2-4	depletion	3.34e-01
Uta-Cmyc	2-4	depletion	3.38e-01
Haib-Mta3sc81325V0422111	2-4	depletion	3.48e-01
Haib-Runx3sc101553V0422111	2-4	depletion	3.80e-01
Sydh-Bhlhe40cIggmus	2-4	depletion	4.19e-01
Haib-Pol24h8Pcr1x	2-4	depletion	4.27e-01
Haib-Usf1Pcr2x	2-4	depletion	4.39e-01
Haib-Cebpbsc150V0422111	2-4	depletion	4.55e-01
Sydh-Pol2s2Iggmus	2-4	depletion	5.06e-01
Sydh-Ebf1sc137065	2-4	depletion	5.18e-01
Sydh-Chd2ab68301Iggmus	2-4	depletion	5.72e-01
Haib-Pu1Pcr1x	2-4	depletion	5.84e-01
Sydh-Stat1	2-4	depletion	6.25e-01
Sydh-Pol2Iggmus	2-4	depletion	6.46e-01
Haib-RxraPcr1x	2-4	depletion	6.47e-01
Sydh-Mazab85725Iggmus	2-4	depletion	6.50e-01
Haib-Sp1Pcr1x	2-4	depletion	6.79e-01
Sydh-Yy1	2-4	depletion	7.57e-01
Haib-Tcf3Pcr1x	2-4	depletion	7.63e-01
Haib-Foxm1sc502V0422111	2-4	depletion	8.19e-01
Sydh-NfyaIggmus	2-4	depletion	8.31e-01
Sydh-Jund	2-4	depletion	8.44e-01
Haib-SrfPcr2x	2-4	depletion	8.58e-01
Sydh-Cfos	2-4	depletion	8.62e-01
Haib-Atf3Pcr1x	2-4	depletion	8.74e-01
Sydh-Zzz3	2-4	depletion	9.01e-01
Sydh-TbpIggmus	2-4	depletion	9.17e-01
Haib-Bcl3V0416101	2-4	depletion	9.23e-01
Sydh-Corestsc30189Iggmus	2-4	depletion	9.61e-01
Haib-NrsfPcr1x	2-4	depletion	9.73e-01
Sydh-Nfe2sc22827	2-4	depletion	9.97e-01
Sydh-Brca1a300Iggmus	2-4	depletion	1.00e+00
Sydh-Tr4	2-4	depletion	1.00e+00
Haib-Bcl11aPcr1x	<2	enrichment	3.95e-04
Haib-Nficsc81335V0422111	<2	enrichment	1.29e-03
Haib-Mef2aPcr1x	<2	enrichment	1.37e-03
Haib-Ebf1sc137065Pcr1x	<2	enrichment	4.00e-03
Haib-Pax5n19Pcr1x	<2	enrichment	4.14e-03
Haib-Mef2csc13268V0416101	<2	enrichment	4.18e-03
Haib-Atf2sc81188V0422111	<2	enrichment	1.11e-02
Sydh-Chd1a301218aIggmus	<2	enrichment	1.29e-02
Haib-Mta3sc81325V0422111	<2	enrichment	1.78e-02
Sydh-P300Iggmus	<2	enrichment	3.16e-02
Haib-BatfPcr1x	<2	enrichment	4.26e-02
Sydh-Bhlhe40cIggmus	<2	enrichment	4.57e-02
Haib-Sp1Pcr1x	<2	enrichment	4.64e-02
Sydh-Chd2ab68301Iggmus	<2	enrichment	4.64e-02
Haib-Foxm1sc502V0422111	<2	enrichment	4.77e-02
Haib-Runx3sc101553V0422111	<2	enrichment	5.12e-02
Haib-Pou2f2Pcr1x	<2	enrichment	5.75e-02
Sydh-Stat3Iggmus	<2	enrichment	6.37e-02
Haib-Irf4sc6059Pcr1x	<2	enrichment	7.62e-02
Sydh-Tblr1ab24550Iggmus	<2	enrichment	8.28e-02
Haib-Pol24h8Pcr1x	<2	enrichment	8.46e-02
Sydh-NfkbTnfaIggrab	<2	enrichment	1.05e-01
Sydh-WhipIggmus	<2	enrichment	1.45e-01
Haib-Cebpbsc150V0422111	<2	enrichment	1.62e-01
Sydh-Pol2s2Iggmus	<2	enrichment	1.76e-01
Haib-Zeb1sc25388V0416102	<2	enrichment	2.35e-01
Sydh-NfyaIggmus	<2	enrichment	2.38e-01
Sydh-P300b	<2	enrichment	2.51e-01
Sydh-Ikzf1iknucla	<2	enrichment	2.59e-01
Sydh-Cfos	<2	enrichment	2.94e-01
Sydh-Jund	<2	enrichment	3.32e-01
Haib-Tcf12Pcr1x	<2	enrichment	3.34e-01
Sydh-TbpIggmus	<2	enrichment	4.00e-01
Haib-NrsfPcr1x	<2	enrichment	4.43e-01
Haib-Bcl3V0416101	<2	enrichment	4.61e-01
Haib-Stat5asc74442V0422111	<2	enrichment	5.03e-01
Haib-Nfatc1sc17834V0422111	<2	enrichment	5.17e-01
Haib-Pu1Pcr1x	<2	enrichment	5.61e-01
Sydh-Ebf1sc137065	<2	enrichment	5.64e-01
Haib-P300Pcr1x	<2	enrichment	5.67e-01
Sydh-Corestsc30189Iggmus	<2	enrichment	5.84e-01
Sydh-Yy1	<2	enrichment	7.24e-01
Sydh-Nfe2sc22827	<2	enrichment	8.74e-01
Sydh-Tr4	<2	enrichment	9.90e-01
Sydh-Brca1a300Iggmus	<2	enrichment	9.94e-01
Uta-Ctcf	<2	depletion	3.81e-16
Broad-Ctcf	<2	depletion	4.27e-16
Uw-Ctcf	<2	depletion	4.77e-16
Sydh-Ctcfsc15914c20	<2	depletion	1.13e-15
Sydh-Znf143166181ap	<2	depletion	5.65e-13
Sydh-Smc3ab9263Iggmus	<2	depletion	4.67e-12
Haib-Rad21V0416101	<2	depletion	1.57e-11
Sydh-Rad21Iggrab	<2	depletion	1.57e-10
Haib-Yy1sc281Pcr1x	<2	depletion	2.64e-04
Haib-GabpPcr2x	<2	depletion	3.21e-04
Broad-Ezh239875	<2	depletion	8.26e-04
Sydh-Nrf1Iggmus	<2	depletion	3.40e-03
Uta-Cmyc	<2	depletion	4.64e-03
Haib-Egr1Pcr2x	<2	depletion	7.54e-03
Haib-Atf3Pcr1x	<2	depletion	1.21e-02
Haib-Six5Pcr1x	<2	depletion	1.52e-02
Sydh-Rfx5200401194Iggmus	<2	depletion	3.30e-02
Haib-SrfPcr2x	<2	depletion	4.55e-02
Haib-Elf1sc631V0416101	<2	depletion	4.81e-02
Sydh-Zzz3	<2	depletion	5.06e-02
Sydh-Pol2	<2	depletion	5.24e-02
Haib-Pbx3Pcr1x	<2	depletion	6.32e-02
Haib-Pax5c20Pcr1x	<2	depletion	7.28e-02
Sydh-E2f4Iggmus	<2	depletion	8.14e-02
Haib-Ets1Pcr1x	<2	depletion	9.53e-02
Sydh-Elk112771Iggmus	<2	depletion	9.97e-02
Haib-Usf1Pcr2x	<2	depletion	1.08e-01
Sydh-NfybIggmus	<2	depletion	1.08e-01
Sydh-Pol2Iggmus	<2	depletion	1.61e-01
Sydh-Stat1	<2	depletion	2.41e-01
Uta-Pol2	<2	depletion	2.53e-01
Sydh-Mazab85725Iggmus	<2	depletion	2.67e-01
Sydh-Usf2Iggmus	<2	depletion	4.07e-01
Haib-Taf1Pcr1x	<2	depletion	4.10e-01
Sydh-Sin3anb6001263Iggmus	<2	depletion	4.23e-01
Haib-Pol2Pcr2x	<2	depletion	4.56e-01
Haib-Zbtb33Pcr1x	<2	depletion	4.92e-01
Haib-Tcf3Pcr1x	<2	depletion	5.01e-01
Haib-RxraPcr1x	<2	depletion	5.19e-01
Haib-Pmlsc71910V0422111	<2	depletion	5.42e-01
Sydh-MaxIggmus	<2	depletion	5.90e-01
Haib-Bclaf101388V0416101	<2	depletion	6.36e-01
Sydh-Mxi1Iggmus	<2	depletion	7.25e-01

## Sheet: Histones
Feature	Consensus Range	Enriched/Depleted	P-value
H3k4me1	>4	enrichment	3.22e-02
H3k27me3	>4	enrichment	3.95e-01
H2az	>4	enrichment	8.07e-01
H3k36me3	>4	enrichment	8.69e-01
H3k4me3	>4	depletion	1.23e-02
H3k4me2	>4	depletion	8.15e-02
H3k79me2	>4	depletion	1.32e-01
H3k27ac	>4	depletion	1.34e-01
H4k20me1	>4	depletion	1.66e-01
H3k9me3	>4	depletion	3.43e-01
H3k4me2	2-4	enrichment	9.47e-05
H3k4me3	2-4	enrichment	1.76e-02
H3k4me1	2-4	enrichment	2.37e-02
H4k20me1	2-4	enrichment	3.95e-02
H3k27me3	2-4	depletion	1.25e-02
H3k79me2	2-4	depletion	1.44e-01
H2az	2-4	depletion	1.99e-01
H3k27ac	2-4	depletion	2.34e-01
H3k36me3	2-4	depletion	2.58e-01
H3k9me3	2-4	depletion	5.27e-01
H3k27ac	<2	enrichment	1.87e-01
H2az	<2	enrichment	2.27e-01
H4k20me1	<2	depletion	3.18e-05
H3k27me3	<2	depletion	4.30e-04
H3k36me3	<2	depletion	9.55e-04
H3k4me2	<2	depletion	1.16e-02
H3k4me1	<2	depletion	5.55e-02
H3k9me3	<2	depletion	1.22e-01
H3k4me3	<2	depletion	2.28e-01
H3k79me2	<2	depletion	2.71e-01
